# Supplementary material for: Carbon and Nitrogen Isotope Ratios of Food and Beverage in Brazil
Source: Molecules. 2020 Mar 24;25(6):1457. doi: 10.3390/molecules25061457 (PMC7146444; doi:10.3390/molecules25061457)
Supplement: Supplementary file 1 [file molecules-25-01457-s001.zip]

Archive with 1 entries (1 files):
- molecules-717813-supplementary.xlsx
