# Supplementary material for: Carbon and Nitrogen Isotope Ratios of Food and Beverage in Brazil
Source: Molecules. 2020 Mar 24;25(6):1457. doi: 10.3390/molecules25061457 (PMC7146444; doi:10.3390/molecules25061457)
Supplement: Supplementary file 1 [file molecules-25-01457-s001.zip › molecules-717813-supplementary.xlsx]

## Sheet: Samples
FAO	Type	Processing	Photosynthesis	Sample	Observation	δ13C	δ15N
Beef	animal	processed	-	bouillon	beef	-12.3303	-3.94333
Beef	animal	processed	-	bouillon	beef	-23.0245	-4.431
Beef	animal	processed	-	bouillon	beef	-24.4725	-5.022
Beef	animal	processed	-	bouillon	beef	-15.0703	-2.03133
Beef	animal	processed	-	jello	-	-11.4573	8.54267
Beef	animal	processed	-	jello	-	-12.3513	8.22067
Beef	animal	processed	-	jello	-	-12.0333	6.67067
Beef	animal	processed	-	jello	-	-12.0245	8.302
Beef	animal	processed	-	jello	-	-11.8495	8.593
Beef	animal	processed	-	jello	-	-12.4865	6.454
Beef	animal	processed	-	sauce	beef	-20.255	0.629
Beef	animal	processed	-	seasoning	powder	-16.2505	0.259
Beef	animal	processed	-	soup	powder	-18.1243	-2.30233
Beef	animal	processed	-	soup	powder	-20.1853	1.91767
Beef	animal	processed	-	soup	powder	-21.0773	3.07567
Beef	animal	processed	-	soup	powder	-21.3583	3.07667
Beef	animal	processed	-	spam	-	-16.29	3.82
Beef	animal	processed	-	spam	-	-16.913	5.778
Beef	animal	processed	-	spam	-	-15.982	6.15
Beef	animal	processed	-	spam	-	-16.491	6.252
Beef	animal	processed	-	spam	-	-16.635	6.335
Beef	animal	processed	-	spam	-	-14.643	6.397
Beef	animal	processed	-	spam	-	-15.677	6.561
Beef	animal	raw	-	beef	-	-14.1	5.27
Beef	animal	raw	-	beef	-	-12.928	6.319
Beef	animal	raw	-	beef	-	-12.914	6.336
Beef	animal	raw	-	beef	-	-12.872	6.428
Beef	animal	raw	-	beef	-	-12.856	6.409
Beef	animal	raw	-	beef	-	-12.83	5.49
Beef	animal	raw	-	beef	-	-12.751	6.4135
Beef	animal	raw	-	beef	-	-12.701	6.289
Beef	animal	raw	-	beef	-	-12.23	5.85
Beef	animal	raw	-	beef	-	-12.209	5.48
Beef	animal	raw	-	beef	-	-12.209	5.871
Beef	animal	raw	-	beef	-	-12.085	6.37
Beef	animal	raw	-	beef	-	-12.002	6.7
Beef	animal	raw	-	beef	-	-11.9805	5.436
Beef	animal	raw	-	beef	-	-11.963	5.554
Beef	animal	raw	-	beef	-	-11.945	6.479
Beef	animal	raw	-	beef	-	-11.935	6.433
Beef	animal	raw	-	beef	-	-11.893	5.495
Beef	animal	raw	-	beef	-	-11.83	5.24
Beef	animal	raw	-	beef	-	-11.753	6.649
Beef	animal	raw	-	beef	-	-11.647	5.702
Beef	animal	raw	-	beef	-	-11.647	6.035
Beef	animal	raw	-	beef	-	-11.618	7.398
Beef	animal	raw	-	beef	-	-11.59	6.54
Beef	animal	raw	-	beef	-	-11.559	5.854
Beef	animal	raw	-	beef	-	-11.512	5.727
Beef	animal	raw	-	beef	-	-11.493	5.527
Beef	animal	raw	-	beef	-	-11.47	6.56
Beef	animal	raw	-	beef	-	-11.43	5.713
Beef	animal	raw	-	beef	-	-11.425	5.668
Beef	animal	raw	-	beef	-	-11.402	6.058
Beef	animal	raw	-	beef	-	-11.382	6.138
Beef	animal	raw	-	beef	-	-11.3115	5.863
Beef	animal	raw	-	beef	-	-11.266	6.255
Beef	animal	raw	-	beef	-	-11.227	6.156
Beef	animal	raw	-	beef	-	-11.176	6.124
Beef	animal	raw	-	beef	-	-11.097	5.684
Beef	animal	raw	-	beef	-	-11.095	6.066
Beef	animal	raw	-	beef	-	-10.767	6.137
Beef	animal	raw	-	beef	-	-10.6815	5.757
Beef	animal	raw	-	beef	-	-10.63	7.22
Beef	animal	raw	-	beef	-	-10.52	6
Beef	animal	raw	-	beef	-	-10.5	8.48
Beef	animal	raw	-	beef	-	-10.472	7.017
Beef	animal	raw	-	beef	-	-10.462	5.902
Beef	animal	raw	-	beef	-	-10.338	6.652
Beef	animal	raw	-	beef	-	-10.213	5.824
Beef	animal	raw	-	beef	-	-10.154	5.92
Beef	animal	raw	-	beef	-	-10.125	6.58
Beef	animal	raw	-	beef	-	-10.113	6.766
Beef	animal	raw	-	beef	-	-10.08	5.324
Beef	animal	raw	-	beef	-	-10.06	5.55
Beef	animal	raw	-	beef	-	-10.042	6.891
Beef	animal	raw	-	beef	-	-10.03	6.7375
Beef	animal	raw	-	beef	-	-10.023	5.44
Beef	animal	raw	-	beef	-	-10.01	6.834
Beef	animal	raw	-	beef	-	-9.985	9.165
Beef	animal	raw	-	beef	-	-9.968	6.712
Beef	animal	raw	-	beef	-	-9.966	6.31
Beef	animal	raw	-	beef	-	-9.9575	6.781
Beef	animal	raw	-	beef	-	-9.95	6.78
Beef	animal	raw	-	beef	-	-9.943	6.722
Beef	animal	raw	-	beef	-	-9.897	6.547
Beef	animal	raw	-	beef	-	-9.888	6.647
Beef	animal	raw	-	beef	-	-9.872	6.591
Beef	animal	raw	-	beef	-	-9.865	6.366
Beef	animal	raw	-	beef	-	-9.85	5.62
Beef	animal	raw	-	beef	-	-9.8285	5.5755
Beef	animal	raw	-	beef	-	-9.785	6.764
Beef	animal	raw	-	beef	-	-9.784	5.13
Beef	animal	raw	-	beef	-	-9.764	5.364
Beef	animal	raw	-	beef	-	-9.71	6.586
Beef	animal	raw	-	beef	-	-9.7	6.62
Beef	animal	raw	-	beef	-	-9.69	6.493
Beef	animal	raw	-	beef	-	-9.688	5.044
Beef	animal	raw	-	beef	-	-9.665	6.946
Beef	animal	raw	-	beef	-	-9.49	5.915
Beef	animal	raw	-	beef	-	-9.12	7.61
Beef	animal	raw	-	meat-bone meal	-	-13.366	5.912
Beef	animal	raw	-	meat-bone meal	-	-13.341	5.561
Beef	animal	raw	-	meat-bone meal	-	-12.742	6.429
Beef	animal	raw	-	meat-bone meal	-	-12.923	5.794
Beef	animal	raw	-	meat-bone meal	-	-12.213	5.366
Beef	animal	raw	-	meat-bone meal	-	-12.427	5.189
Beef	animal	raw	-	meat-bone meal	-	-12.136	4.941
Beef	animal	raw	-	meat-bone meal	-	-12.075	5.204
Beef	animal	raw	-	meat-bone meal	-	-12.255	5.002
Beverage	plant	processed	-	beer	-	-26.08	-
Beverage	plant	processed	-	beer	-	-25.87	-
Beverage	plant	processed	-	beer	-	-25.65	-
Beverage	plant	processed	-	beer	-	-21.26	-
Beverage	plant	processed	-	beer	-	-20.58	-
Beverage	plant	processed	-	beer	-	-20.55	-
Beverage	plant	processed	-	beer	-	-20.21	-
Beverage	plant	processed	-	beer	-	-20.19	-
Beverage	plant	processed	-	beer	-	-20.08	-
Beverage	plant	processed	-	beer	-	-19.87	-
Beverage	plant	processed	-	beer	-	-19.85	-
Beverage	plant	processed	-	beer	-	-19.74	-
Beverage	plant	processed	-	beer	-	-19.68	-
Beverage	plant	processed	-	beer	-	-19.68	-
Beverage	plant	processed	-	beer	-	-19.67	-
Beverage	plant	processed	-	beer	-	-19.47	-
Beverage	plant	processed	-	beer	-	-19.29	-
Beverage	plant	processed	-	beer	-	-18.99	-
Beverage	plant	processed	-	beer	-	-18.87	-
Beverage	plant	processed	-	beer	-	-18.75	-
Beverage	plant	processed	-	beer	-	-18.74	-
Beverage	plant	processed	-	beer	-	-18.71	-
Beverage	plant	processed	-	beer	-	-18.71	-
Beverage	plant	processed	-	beer	-	-18.62	-
Beverage	plant	processed	-	beer	-	-18.43	-
Beverage	plant	processed	-	beer	-	-18.36	-
Beverage	plant	processed	-	beer	-	-18.34	-
Beverage	plant	processed	-	beer	-	-17.73	-
Beverage	plant	processed	-	beer	-	-17.29	-
Beverage	plant	processed	-	beer	-	-15.82	-
Beverage	plant	processed	-	beer	-	-14.87	-
Beverage	plant	processed	-	Beer	-	-33.002	-
Beverage	plant	processed	-	beer	-	-27.423	-
Beverage	plant	processed	-	beer	-	-26.72	-
Beverage	plant	processed	-	beer	-	-26.684	-
Beverage	plant	processed	-	beer	-	-26.645	-
Beverage	plant	processed	-	beer	-	-26.624	-
Beverage	plant	processed	-	beer	-	-26.552	-
Beverage	plant	processed	-	beer	-	-26.516	-
Beverage	plant	processed	-	beer	-	-26.42	-
Beverage	plant	processed	-	beer	-	-26.37	-
Beverage	plant	processed	-	beer	-	-26.216	-
Beverage	plant	processed	-	beer	-	-26.03	-
Beverage	plant	processed	-	beer	-	-25.808	-
Beverage	plant	processed	-	beer	-	-25.77	-
Beverage	plant	processed	-	beer	-	-25.359	-
Beverage	plant	processed	-	beer	-	-25.358	-
Beverage	plant	processed	-	beer	-	-24.985	-
Beverage	plant	processed	-	beer	-	-24.167	-
Beverage	plant	processed	-	beer	-	-22.077	-
Beverage	plant	processed	-	beer	-	-21.434	-
Beverage	plant	processed	-	beer	-	-19.909	-
Beverage	plant	processed	-	beer	-	-19.862	-
Beverage	plant	processed	-	beer	-	-19.649	-
Beverage	plant	processed	-	beer	-	-19.571	-
Beverage	plant	processed	-	beer	-	-19.342	-
Beverage	plant	processed	-	beer	-	-19.23	-
Beverage	plant	processed	-	beer	-	-19.192	-
Beverage	plant	processed	-	beer	-	-19.173	-
Beverage	plant	processed	-	beer	-	-19.146	-
Beverage	plant	processed	-	beer	-	-19.086	-
Beverage	plant	processed	-	beer	-	-19.078	-
Beverage	plant	processed	-	beer	-	-18.938	-
Beverage	plant	processed	-	beer	-	-18.881	-
Beverage	plant	processed	-	beer	-	-18.818	-
Beverage	plant	processed	-	beer	-	-18.726	-
Beverage	plant	processed	-	beer	-	-18.586	-
Beverage	plant	processed	-	beer	-	-18.449	-
Beverage	plant	processed	-	beer	-	-18.444	-
Beverage	plant	processed	-	beer	-	-18.411	-
Beverage	plant	processed	-	beer	-	-18.312	-
Beverage	plant	processed	-	beer	-	-18.252	-
Beverage	plant	processed	-	beer	-	-17.864	-
Beverage	plant	processed	-	beer	-	-17.741	-
Beverage	plant	processed	-	beer	-	-17.381	-
Beverage	plant	processed	-	beer	-	-16.655	-
Beverage	plant	processed	-	beer	-	-15.847	-
Beverage	plant	processed	-	beer	-	-15.521	-
Beverage	plant	processed	-	soda	-	-11.871	-
Beverage	plant	processed	-	soda	-	-11.704	-
Beverage	plant	processed	-	soda	-	-11.679	-
Beverage	plant	processed	-	soda	-	-12.109	-
Beverage	plant	processed	-	soda	-	-13.014	-
Beverage	plant	processed	-	wine	beverage	-27.84	-
Beverage	plant	processed	-	wine	beverage	-28.395	-
Beverage	plant	processed	-	wine	beverage	-27.4	-
Beverage	plant	processed	-	wine	beverage	-27.79	-
Beverage	plant	processed	-	wine	beverage	-28.38	-
Beverage	plant	processed	-	wine	beverage	-27.21	-
Beverage	plant	processed	-	wine	beverage	-26.91	-
Beverage	plant	processed	-	wine	beverage	-27.12	-
Beverage	plant	processed	-	wine	beverage	-28.29	-
Beverage	plant	processed	-	wine	beverage	-27.99	-
Beverage	plant	processed	-	wine	beverage	-26.64	-
Beverage	plant	processed	-	wine	beverage	-26.67	-
Beverage	plant	processed	-	wine	beverage	-21.88	-
Beverage	plant	processed	-	wine	beverage	-22.65	-
Beverage	plant	processed	-	wine	beverage	-24.195	-
Beverage	plant	processed	-	wine	beverage	-25.11	-
Beverage	plant	processed	-	wine	beverage	-24.54	-
Beverage	plant	processed	-	wine	beverage	-22.03	-
Beverage	plant	processed	-	wine	beverage	-27.83	-
Beverage	plant	processed	-	wine	beverage	-23.25	-
Beverage	plant	processed	-	wine	beverage	-21.41	-
Beverage	plant	processed	-	wine	beverage	-23.46	-
Beverage	plant	processed	-	wine	beverage	-23.655	-
Beverage	plant	processed	-	wine	beverage	-22.99	-
Beverage	plant	processed	-	wine	beverage	-24.27	-
Beverage	plant	processed	-	wine	beverage	-19.12	-
Beverage	plant	processed	-	wine	beverage	-19.23	-
Beverage	plant	processed	-	wine	beverage	-18.98	-
Beverage	plant	processed	-	wine	beverage	-23.89	-
Beverage	plant	processed	-	wine	beverage	-21.65	-
Beverage	plant	processed	-	wine	beverage	-22.75	-
Beverage	plant	processed	-	wine	beverage	-21.36	-
Beverage	plant	processed	-	wine	beverage	-24.145	-
Beverage	plant	processed	-	wine	beverage	-22.62	-
Beverage	plant	processed	-	wine	beverage	-15.75	-
Beverage	plant	processed	-	wine	beverage	-22.11	-
Beverage	plant	processed	-	wine	beverage	-25.23	-
Beverage	plant	processed	-	wine	beverage	-23.095	-
Beverage	plant	processed	-	wine	beverage	-22.5	-
Beverage	plant	processed	-	wine	beverage	-23.13	-
Beverage	plant	processed	-	wine	beverage	-22.45	-
Beverage	plant	processed	-	wine	beverage	-22.85	-
Beverage	plant	processed	-	wine	beverage	-22.46	-
Beverage	plant	processed	-	wine	beverage	-21.625	-
Beverage	plant	processed	-	wine	beverage	-20.35	-
Beverage	plant	processed	-	wine	beverage	-22.67	-
Beverage	plant	processed	-	wine	beverage	-21.18	-
Beverage	plant	processed	-	wine	beverage	-21.38	-
Beverage	plant	processed	-	wine	beverage	-21.965	-
Beverage	plant	processed	-	wine	beverage	-23.01	-
Beverage	plant	processed	-	wine	beverage	-21.94	-
Beverage	plant	processed	-	wine	beverage	-24.45	-
Beverage	plant	processed	-	wine	beverage	-21.43	-
Beverage	plant	processed	-	wine	beverage	-26.36	-
Beverage	plant	processed	-	wine	beverage	-21.84	-
Beverage	plant	processed	-	wine	beverage	-20.86	-
Beverage	plant	processed	-	wine	beverage	-19.82	-
Beverage	plant	processed	-	wine	beverage	-21.36	-
Beverage	plant	processed	-	wine	beverage	-22.995	-
Beverage	plant	processed	-	wine	beverage	-22.05	-
Beverage	plant	processed	-	wine	beverage	-18.62	-
Beverage	plant	processed	-	wine	beverage	-23.49	-
Beverage	plant	processed	-	wine	beverage	-22.27	-
Beverage	plant	processed	-	wine	beverage	-23.835	-
Beverage	plant	processed	-	wine	beverage	-22.1	-
Beverage	plant	processed	-	wine	beverage	-22.25	-
Beverage	plant	processed	-	wine	beverage	-28.04	-
Beverage	plant	processed	-	wine	beverage	-22.49	-
Beverage	plant	processed	-	wine	beverage	-24.54	-
Beverage	plant	processed	-	wine	beverage	-21.7	-
Beverage	plant	processed	-	wine	beverage	-23.28	-
Beverage	plant	processed	-	wine	beverage	-20.875	-
Beverage	plant	processed	-	wine	beverage	-23.94	-
Beverage	plant	processed	-	wine	beverage	-23.16	-
Beverage	plant	processed	-	wine	beverage	-24.14	-
Beverage	plant	processed	-	wine	beverage	-24.81	-
Beverage	plant	processed	-	wine	beverage	-24.16	-
Beverage	plant	processed	-	wine	beverage	-23.665	-
Beverage	plant	processed	-	wine	beverage	-24.845	-
Beverage	plant	processed	-	wine	beverage	-23.53	-
Beverage	plant	processed	-	wine	beverage	-24.815	-
Beverage	plant	processed	-	wine	beverage	-23.095	-
Beverage	plant	processed	-	wine	beverage	-24.945	-
Beverage	plant	processed	-	wine	beverage	-25.08	-
Beverage	plant	processed	-	wine	beverage	-23.565	-
Beverage	plant	processed	-	wine	beverage	-24.05	-
Beverage	plant	processed	-	wine	beverage	-24.81	-
Beverage	plant	processed	-	wine	beverage	-21.82	-
Beverage	plant	processed	-	wine	beverage	-21.995	-
Beverage	plant	processed	-	wine	beverage	-23.93	-
Beverage	plant	processed	-	wine	beverage	-19.625	-
Beverage	plant	processed	-	wine	beverage	-23.745	-
Beverage	plant	processed	-	wine	beverage	-23.345	-
Beverage	plant	processed	-	wine	beverage	-23.29	-
Beverage	plant	processed	-	wine	beverage	-22.08	-
Beverage	plant	processed	-	wine	beverage	-22.935	-
Beverage	plant	processed	-	wine	beverage	-24.61	-
Beverage	plant	processed	-	wine	beverage	-22.72	-
Beverage	plant	processed	-	wine	beverage	-22.6	-
Beverage	plant	processed	-	wine	beverage	-23.565	-
Beverage	plant	processed	-	wine	beverage	-23.15	-
Beverage	plant	processed	-	wine	beverage	-23.08	-
Beverage	plant	processed	-	wine	beverage	-21.12	-
Beverage	plant	processed	-	wine	beverage	-23.84	-
Beverage	plant	processed	-	wine	beverage	-23.5567	-
Beverage	plant	processed	-	wine	beverage	-24.15	-
Beverage	plant	processed	-	wine	beverage	-24.61	-
Beverage	plant	processed	-	wine	beverage	-22.67	-
Beverage	plant	processed	-	wine	beverage	-23.91	-
Beverage	plant	processed	-	wine	beverage	-24.6	-
Beverage	plant	processed	-	wine	beverage	-21.12	-
Beverage	plant	processed	-	wine	beverage	-23.5	-
Beverage	plant	processed	-	wine	beverage	-25.31	-
Beverage	plant	processed	-	wine	beverage	-25.51	-
Beverage	plant	processed	-	wine	beverage	-25.4	-
Beverage	plant	processed	-	wine	beverage	-23.86	-
Beverage	plant	processed	-	wine	beverage	-24.63	-
Beverage	plant	processed	-	wine	beverage	-26.53	-
Beverage	plant	processed	-	wine	beverage	-25.19	-
Beverage	plant	processed	-	wine	beverage	-19.655	-
Beverage	plant	processed	-	wine	beverage	-23.855	-
Beverage	plant	processed	-	wine	beverage	-24.86	-
Beverage	plant	processed	-	wine	beverage	-26.26	-
Beverage	plant	processed	-	wine	beverage	-24.85	-
Beverage	plant	processed	-	wine	beverage	-27.905	-
Beverage	plant	processed	-	wine	beverage	-23.17	-
Beverage	plant	processed	-	wine	beverage	-23.8	-
Beverage	plant	processed	-	wine	beverage	-19.04	-
Beverage	plant	processed	-	wine	beverage	-22.19	-
Beverage	plant	processed	-	wine	beverage	-24.08	-
Beverage	plant	processed	-	wine	beverage	-23.46	-
Beverage	plant	processed	-	wine	beverage	-23.24	-
Beverage	plant	processed	-	wine	beverage	-24.73	-
Beverage	plant	processed	-	wine	beverage	-25.64	-
Beverage	plant	processed	-	wine	beverage	-23.835	-
Beverage	plant	processed	-	wine	beverage	-24.4	-
Beverage	plant	processed	-	wine	beverage	-24.5	-
Beverage	plant	processed	-	wine	beverage	-23.12	-
Beverage	plant	processed	-	wine	beverage	-23.03	-
Beverage	plant	processed	-	wine	beverage	-23.875	-
Beverage	plant	processed	-	wine	beverage	-24.28	-
Beverage	plant	processed	-	wine	beverage	-21.51	-
Beverage	plant	processed	-	wine	beverage	-23.09	-
Beverage	plant	processed	-	wine	beverage	-24.76	-
Beverage	plant	processed	-	wine	beverage	-23.04	-
Beverage	plant	processed	-	wine	beverage	-22.23	-
Beverage	plant	processed	-	wine	beverage	-24.21	-
Beverage	plant	processed	-	wine	beverage	-25.14	-
Beverage	plant	processed	-	wine	beverage	-27.71	-
Beverage	plant	processed	-	wine	beverage	-21.405	-
Beverage	plant	processed	-	wine	beverage	-22.09	-
Beverage	plant	processed	-	wine	beverage	-23.46	-
Beverage	plant	processed	-	wine	beverage	-22.66	-
Beverage	plant	processed	-	wine	beverage	-21.31	-
Beverage	plant	processed	-	wine	beverage	-24.91	-
Beverage	plant	processed	-	wine	beverage	-22.37	-
Beverage	plant	processed	-	wine	beverage	-22.96	-
Beverage	plant	processed	-	wine	beverage	-22.33	-
Beverage	plant	processed	-	wine	beverage	-23.51	-
Beverage	plant	processed	-	wine	beverage	-23.545	-
Beverage	plant	processed	-	wine	beverage	-20.12	-
Beverage	plant	processed	-	wine	beverage	-23.24	-
Beverage	plant	processed	-	wine	beverage	-23.8867	-
Beverage	plant	processed	-	wine	beverage	-23.54	-
Beverage	plant	processed	-	wine	beverage	-23.93	-
Beverage	plant	processed	-	wine	beverage	-19.71	-
Beverage	plant	processed	-	wine	beverage	-21.88	-
Beverage	plant	processed	-	wine	beverage	-22.49	-
Beverage	plant	processed	-	wine	beverage	-21.49	-
Beverage	plant	processed	-	wine	beverage	-23.96	-
Beverage	plant	processed	-	wine	beverage	-21.62	-
Beverage	plant	processed	-	wine	beverage	-20.78	-
Beverage	plant	processed	-	wine	beverage	-22.44	-
Beverage	plant	processed	-	wine	beverage	-21.79	-
Beverage	plant	processed	-	wine	beverage	-22.925	-
Beverage	plant	processed	-	wine	beverage	-22.45	-
Beverage	plant	processed	-	wine	beverage	-22.28	-
Beverage	plant	processed	-	wine	beverage	-20.22	-
Beverage	plant	processed	-	wine	beverage	-23.6	-
Beverage	plant	processed	-	wine	beverage	-20.99	-
Beverage	plant	processed	-	wine	beverage	-22.485	-
Beverage	plant	processed	-	wine	beverage	-20.67	-
Beverage	plant	processed	-	wine	beverage	-22.5	-
Beverage	plant	processed	-	wine	beverage	-20.57	-
Beverage	plant	processed	-	wine	beverage	-21.285	-
Beverage	plant	processed	-	wine	beverage	-22.61	-
Beverage	plant	processed	-	wine	beverage	-21.8	-
Beverage	plant	processed	-	wine	beverage	-17.99	-
Beverage	plant	processed	-	wine	beverage	-20.41	-
Beverage	plant	processed	-	wine	beverage	-22.6633	-
Beverage	plant	processed	-	wine	beverage	-21.9	-
Beverage	plant	processed	-	wine	beverage	-23.85	-
Beverage	plant	processed	-	wine	beverage	-21.675	-
Beverage	plant	processed	-	wine	beverage	-21.89	-
Beverage	plant	processed	-	wine	beverage	-14.8467	-
Beverage	plant	processed	-	wine	beverage	-18.9267	-
Beverage	plant	processed	-	wine	beverage	-22.73	-
Beverage	plant	processed	-	wine	beverage	-16.81	-
Beverage	plant	processed	-	wine	beverage	-20.305	-
Beverage	plant	processed	-	wine	beverage	-19.16	-
Beverage	plant	processed	-	wine	beverage	-21.9167	-
Beverage	plant	processed	-	wine	beverage	-22.605	-
Beverage	plant	processed	-	wine	beverage	-20.22	-
Beverage	plant	processed	-	wine	beverage	-20.31	-
Beverage	plant	processed	-	wine	beverage	-25.05	-
Beverage	plant	processed	-	wine	beverage	-25.22	-
Beverage	plant	processed	-	wine	beverage	-23.535	-
Beverage	plant	processed	-	wine	beverage	-22.165	-
Beverage	plant	processed	-	wine	beverage	-25.02	-
Beverage	plant	processed	-	wine	beverage	-24.51	-
Beverage	plant	processed	-	wine	beverage	-22.96	-
Beverage	plant	processed	-	wine	beverage	-23	-
Beverage	plant	processed	-	wine	beverage	-22.74	-
Beverage	plant	processed	-	wine	beverage	-22.07	-
Beverage	plant	processed	-	wine	beverage	-22.545	-
Beverage	plant	processed	-	wine	beverage	-21.26	-
Beverage	plant	processed	-	wine	beverage	-17.85	-
Beverage	plant	processed	-	wine	beverage	-22.515	-
Beverage	plant	processed	-	wine	beverage	-24.06	-
Beverage	plant	processed	-	wine	beverage	-21.48	-
Beverage	plant	processed	-	wine	beverage	-23.09	-
Beverage	plant	processed	-	wine	beverage	-24.14	-
Beverage	plant	processed	-	wine	beverage	-23.695	-
Beverage	plant	processed	-	wine	beverage	-24.17	-
Beverage	plant	processed	-	wine	beverage	-25.95	-
Beverage	plant	processed	-	wine	beverage	-22.49	-
Beverage	plant	processed	-	wine	beverage	-20.63	-
Beverage	plant	processed	-	wine	beverage	-17.61	-
Beverage	plant	processed	-	wine	beverage	-25.03	-
Beverage	plant	processed	-	wine	beverage	-24.33	-
Beverage	plant	processed	-	wine	beverage	-24.79	-
Beverage	plant	processed	-	wine	beverage	-21.7	-
Beverage	plant	processed	-	wine	beverage	-17.86	-
Beverage	plant	processed	-	wine	beverage	-17.01	-
Beverage	plant	processed	-	wine	beverage	-22.925	-
Beverage	plant	processed	-	wine	beverage	-18.31	-
Beverage	plant	processed	-	wine	beverage	-17.16	-
Beverage	plant	processed	-	wine	beverage	-23.9	-
Beverage	plant	processed	-	wine	beverage	-24.395	-
Beverage	plant	processed	-	wine	beverage	-22.57	-
Beverage	plant	processed	-	wine	beverage	-26.82	-
Beverage	plant	processed	-	wine	beverage	-27.24	-
Beverage	plant	processed	-	wine	beverage	-27.07	-
Beverage	plant	processed	-	wine	beverage	-26.91	-
Beverage	plant	processed	-	wine	beverage	-27.21	-
Beverage	plant	processed	-	wine	beverage	-27.29	-
Beverage	plant	processed	-	wine	beverage	-23.99	-
Beverage	plant	processed	-	wine	beverage	-24.43	-
Beverage	plant	processed	-	wine	beverage	-23.8	-
Beverage	plant	processed	-	wine	beverage	-23.72	-
Beverage	plant	processed	-	wine	beverage	-24.61	-
Beverage	plant	processed	-	wine	beverage	-24.52	-
Beverage	plant	processed	-	wine	beverage	-24.71	-
Beverage	plant	processed	-	wine	beverage	-24.8	-
Beverage	plant	processed	-	wine	beverage	-15.48	-
Beverage	plant	processed	-	wine	beverage	-18.4	-
Beverage	plant	processed	-	wine	beverage	-18.27	-
Beverage	plant	processed	-	wine	beverage	-22.4	-
Beverage	plant	processed	-	wine	beverage	-22.12	-
Beverage	plant	processed	-	wine	beverage	-23.6	-
Beverage	plant	processed	-	wine	beverage	-15.03	-
Beverage	plant	processed	-	wine	beverage	-16.79	-
Beverage	plant	processed	-	wine	beverage	-21.15	-
Beverage	plant	processed	-	wine	beverage	-20.74	-
Beverage	plant	processed	-	wine	beverage	-21.47	-
Beverage	plant	processed	-	wine	beverage	-19.46	-
Beverage	plant	processed	-	wine	beverage	-18.5	-
Beverage	plant	processed	-	wine	beverage	-21.95	-
Beverage	plant	processed	-	wine	beverage	-23.03	-
Beverage	plant	processed	-	wine	beverage	-23.62	-
Beverage	plant	processed	-	wine	beverage	-23.55	-
Beverage	plant	processed	-	wine	beverage	-24.73	-
Beverage	plant	processed	-	wine	beverage	-18.05	-
Beverage	plant	processed	-	wine	beverage	-18.81	-
Beverage	plant	processed	-	wine	beverage	-23.88	-
Beverage	plant	processed	-	wine	beverage	-22.89	-
Beverage	plant	processed	-	wine	beverage	-26.58	-
Beverage	plant	processed	-	wine	beverage	-24.79	-
Beverage	plant	processed	-	wine	beverage	-28.049	-
Beverage	plant	processed	-	wine	beverage	-27.938	-
Beverage	plant	processed	-	wine	beverage	-27.45	-
Beverage	plant	processed	-	wine	beverage	-27.332	-
Beverage	plant	processed	-	wine	beverage	-27.201	-
Beverage	plant	processed	-	wine	beverage	-26.5	-
Beverage	plant	processed	-	wine	beverage	-26.201	-
Beverage	plant	processed	-	wine	beverage	-25.7	-
Beverage	plant	processed	-	wine	beverage	-25.548	-
Beverage	plant	processed	-	wine	beverage	-25.2	-
Beverage	plant	processed	-	wine	beverage	-25.194	-
Beverage	plant	processed	-	wine	beverage	-25.175	-
Beverage	plant	processed	-	wine	beverage	-19.268	-
Bushmeat	animal	raw	-	pecary	-	-24.7	6.97
Bushmeat	animal	raw	-	pecary	-	-24.78	6.81
Bushmeat	animal	raw	-	pecary	-	-22.7	5.5
Bushmeat	animal	raw	-	pecary	-	-22.93	6.37
Bushmeat	animal	raw	-	pecary	-	-24.375	7.575
Bushmeat	animal	raw	-	pecary	-	-22.52	6.15
Bushmeat	animal	raw	-	pecary	-	-23.5	6.58
Bushmeat	animal	raw	-	pork-feral	-	-24.255	6.67
Bushmeat	animal	raw	-	pork-feral	-	-23.72	6.3
Bushmeat	animal	raw	-	pork-feral	-	-22.86	4.51
Bushmeat	animal	raw	-	pork-feral	-	-22.89	4.76
Bushmeat	animal	raw	-	pork-feral	-	-24.05	6.77
Bushmeat	animal	raw	-	pork-feral	-	-23.38	5.23
Bushmeat	animal	raw	-	slot	-	-23.47	10.47
Bushmeat	animal	raw	-	slot	-	-22.86	9.71
Bushmeat	animal	raw	-	slot	-	-22.91	9.73
Bushmeat	animal	raw	-	slot	-	-22.37	9.42
Bushmeat	animal	raw	-	slot	-	-22.93	10.29
Bushmeat	animal	raw	-	slot	-	-23.04	10.07
Bushmeat	animal	raw	-	slot	-	-24.49	11.76
Cereal	plant	processed	-	bar	cereal	-22.531	2.729
Cereal	plant	processed	-	bar	cereal	-24.174	2.485
Cereal	plant	processed	-	bar	cereal	-17.882	5.34
Cereal	plant	processed	-	breakfast	cereal	-10.913	3.172
Cereal	plant	processed	-	breakfast	cereal	-11.268	2.74
Cereal	plant	processed	-	cake	-	-22.786	3.32533
Cereal	plant	processed	-	cake	-	-18.583	4.33233
Cereal	plant	processed	-	cake	-	-22.052	3.58033
Cereal	plant	processed	-	cake	-	-22.374	3.59033
Cereal	plant	processed	-	cake	-	-20.926	3.56933
Cereal	plant	processed	-	cake	-	-18.2315	3.78083
Cereal	plant	processed	-	cake	-	-20.93	3.41633
Cereal	plant	processed	-	cake	-	-20.175	3.59033
Cereal	plant	processed	-	cake	-	-19.612	3.89433
Cereal	plant	processed	-	cake	-	-18.7	3.61833
Cereal	plant	processed	-	cake	-	-19.907	3.59433
Cereal	plant	processed	-	cookie	-	-21.37	4.95033
Cereal	plant	processed	-	cookie	-	-23.457	2.45733
Cereal	plant	processed	-	cookie	-	-22.854	2.99933
Cereal	plant	processed	-	cookie	-	-23.478	5.12233
Cereal	plant	processed	-	cookie	-	-21.928	4.19733
Cereal	plant	processed	-	cookie	-	-23.315	3.85233
Cereal	plant	processed	-	cookie	-	-22.87	3.61333
Cereal	plant	processed	-	cookie	-	-23.324	2.76383
Cereal	plant	processed	-	cookie	-	-22.626	3.97533
Cereal	plant	processed	-	cookie	-	-22.788	2.40733
Cereal	plant	processed	-	cookie	-	-23.552	3.79533
Cereal	plant	processed	-	cookie	-	-23.658	3.82033
Cereal	plant	processed	-	flour	wheat	-26.4887	3.60033
Cereal	plant	processed	-	flour	wheat	-26.5377	3.28033
Cereal	plant	processed	-	flour	wheat	-25.2932	4.33933
Cereal	plant	processed	-	flour	wheat	-25.9537	2.95433
Cereal	plant	processed	-	flour	wheat	-26.2167	2.44733
Cereal	plant	processed	-	flour	wheat	-25.015	2.845
Cereal	plant	processed	-	maize	-	-11.4429	-1.56969
Cereal	plant	processed	-	maltodextrin	-	-10.93	-
Cereal	plant	processed	-	noodles	-	-26.402	3.366
Cereal	plant	processed	-	noodles	-	-27.076	3.226
Cereal	plant	processed	-	noodles	-	-26.152	3.083
Cereal	plant	processed	-	noodles	-	-27.1125	3.323
Cereal	plant	processed	-	noodles	-	-27.2055	3.05
Cereal	plant	processed	-	noodles	-	-27.2845	2.939
Cereal	plant	processed	-	noodles	-	-27.1835	3.201
Cereal	plant	processed	-	noodles	-	-27.1465	3.479
Cereal	plant	processed	-	noodles	-	-26.4145	3.09
Cereal	plant	processed	-	oats	-	-21.75	2.115
Cereal	plant	processed	-	oats	-	-25.91	2.43
Cereal	plant	processed	-	pasta	-	-26.2177	2.41933
Cereal	plant	processed	-	pasta	-	-24.9397	4.04133
Cereal	plant	processed	-	pasta	-	-24.6477	3.57683
Cereal	plant	processed	-	pasta	-	-26.1557	3.36233
Cereal	plant	processed	-	pasta	-	-26.4137	2.89233
Cereal	plant	processed	-	polenta	-	-11.9329	-0.0876875
Cereal	plant	processed	-	snack	-	-18.6715	3.2915
Cereal	plant	processed	-	snack	-	-18.7143	2.83367
Cereal	plant	processed	-	snack	-	-17.0363	2.77867
Cereal	plant	processed	-	snack	-	-27.4803	2.90467
Cereal	plant	processed	-	snack	-	-26.9093	2.39867
Cereal	plant	processed	-	snack	-	-20.9843	3.65467
Cereal	plant	processed	-	snack	-	-17.6863	2.14067
Cereal	plant	processed	-	snack	-	-27.8943	2.94067
Cereal	plant	processed	-	snack	-	-27.5343	3.16467
Cereal C3	plant	raw	C3	quinoa	-	-25.2019	8.18231
Cereal C3	plant	raw	C3	rice	-	-27.175	11.705
Cereal C3	plant	raw	C3	rice	-	-27.71	8.91
Cereal C3	plant	raw	C3	rice	-	-29.0167	8.63083
Cereal C3	plant	raw	C3	rice	-	-28.7307	8.49933
Cereal C3	plant	raw	C3	rice	-	-28.34	7.62
Cereal C3	plant	raw	C3	rice	-	-28.492	7.395
Cereal C3	plant	raw	C3	rice	-	-28.6969	7.34631
Cereal C3	plant	raw	C3	rice	-	-28.2677	7.34133
Cereal C3	plant	raw	C3	rice	-	-28.9659	7.33931
Cereal C3	plant	raw	C3	rice	-	-28.8757	7.18633
Cereal C3	plant	raw	C3	rice	-	-28.892	7.095
Cereal C3	plant	raw	C3	rice	-	-28.028	7.042
Cereal C3	plant	raw	C3	rice	-	-29.45	7.036
Cereal C3	plant	raw	C3	rice	-	-28.428	6.742
Cereal C3	plant	raw	C3	rice	-	-28.35	5.69
Cereal C3	plant	raw	C3	rice	-	-28.903	5.664
Cereal C3	plant	raw	C3	rice	-	-28.08	5.59
Cereal C3	plant	raw	C3	rice	-	-29.4027	5.48433
Cereal C3	plant	raw	C3	rice	-	-28.17	5.476
Cereal C3	plant	raw	C3	rice	-	-28.58	5.21
Cereal C3	plant	raw	C3	rice	-	-28.57	5.176
Cereal C3	plant	raw	C3	rice	-	-29.4679	4.72431
Cereal C3	plant	raw	C3	rice	-	-26.7219	2.15331
Cereal C3	plant	raw	C3	rice	-	-28.8589	-0.0686875
Cereal C3	plant	raw	C3	wheat	-	-25.05	4.045
Cereal C3	plant	raw	C3	wheat	-	-26.65	2.53
Cereal C3	plant	raw	C3	wheat	wheat	-26.005	1.864
Cereal C3	plant	raw	C3	wheat bulgur (kibe)	-	-25.281	2.787
Cereal C3	plant	raw	C3	wheat bulgur (kibe)	-	-25.185	2.59
Cereal C3	plant	raw	C3	wheat bulgur (kibe)	-	-25.681	2.487
Cereal C3	plant	raw	C3	wheat bulgur (kibe)	-	-25.471	2.471
Cereal C3	plant	raw	C3	wheat bulgur (kibe)	-	-25.585	2.29
Cereal C3	plant	raw	C3	wheat bulgur (kibe)	-	-25.176	2.259
Cereal C3	plant	raw	C3	wheat bulgur (kibe)	-	-25.388	2.218
Cereal C3	plant	raw	C3	wheat bulgur (kibe)	-	-25.302	2.171
Cereal C3	plant	raw	C3	wheat bulgur (kibe)	-	-25.871	2.171
Cereal C3	plant	raw	C3	wheat bulgur (kibe)	-	-25.389	2.128
Cereal C3	plant	raw	C3	wheat bulgur (kibe)	-	-25.011	2.119
Cereal C3	plant	raw	C3	wheat bulgur (kibe)	-	-25.056	2.041
Cereal C3	plant	raw	C3	wheat bulgur (kibe)	-	-25.17	2.014
Cereal C3	plant	raw	C3	wheat bulgur (kibe)	-	-25.576	1.959
Cereal C3	plant	raw	C3	wheat bulgur (kibe)	-	-25.788	1.918
Cereal C3	plant	raw	C3	wheat bulgur (kibe)	-	-25.702	1.871
Cereal C3	plant	raw	C3	wheat bulgur (kibe)	-	-25.789	1.828
Cereal C3	plant	raw	C3	wheat bulgur (kibe)	-	-25.411	1.819
Cereal C3	plant	raw	C3	wheat bulgur (kibe)	-	-25.456	1.741
Cereal C3	plant	raw	C3	wheat bulgur (kibe)	-	-25.57	1.714
Cereal C3	plant	raw	C3	whole wheat	-	-25.901	7.411
Cereal C3	plant	raw	C3	whole wheat	-	-25.834	1.455
Cereal C4	plant	raw	C4	maize	-	-11.971	1.403
Cereal C3	plant	raw	C3	whole wheat	-	-25.977	1.253
Cereal C3	plant	raw	C3	whole wheat	-	-26.511	1.225
Cereal C3	plant	raw	C3	whole wheat	-	-26.244	1.031
Cereal C3	plant	raw	C3	whole wheat	-	-25.824	1.006
Cereal C3	plant	raw	C3	whole wheat	-	-25.768	0.844
Cereal C3	plant	raw	C3	whole wheat	-	-26.201	0.781
Cereal C3	plant	raw	C3	whole wheat	-	-25.863	0.62
Cereal C3	plant	raw	C3	whole wheat	-	-26.301	7.111
Cereal C3	plant	raw	C3	whole wheat	-	-25.0149	1.93131
Cereal C3	plant	raw	C3	whole wheat	-	-26.234	1.155
Cereal C3	plant	raw	C3	whole wheat	-	-26.377	0.953
Cereal C3	plant	raw	C3	whole wheat	-	-26.911	0.925
Cereal C3	plant	raw	C3	whole wheat	-	-26.644	0.731
Cereal C3	plant	raw	C3	whole wheat	-	-26.224	0.706
Cereal C3	plant	raw	C3	whole wheat	-	-26.168	0.544
Cereal C3	plant	raw	C3	whole wheat	-	-26.601	0.481
Cereal C3	plant	raw	C3	whole wheat	-	-26.263	0.32
Cereal C4	plant	raw	C4	maize	-	-10.789	3.577
Cereal C4	plant	raw	C4	maize	-	-11.622	2.971
Cereal C4	plant	raw	C4	maize	-	-13.529	2.9695
Cereal C4	plant	raw	C4	maize	-	-10.61	2.54
Cereal C4	plant	raw	C4	maize	-	-10.61	2.54
Cereal C4	plant	raw	C4	maize	-	-11.386	2.449
Cereal C4	plant	raw	C4	maize	-	-10.701	2.266
Cereal C4	plant	raw	C4	maize	-	-11.251	2.199
Cereal C4	plant	raw	C4	maize	-	-12.383	2.155
Cereal C4	plant	raw	C4	maize	-	-10.971	2.087
Cereal C4	plant	raw	C4	maize	-	-12.7377	2.37032
Cereal C4	plant	raw	C4	maize	-	-11.295	1.849
Cereal C4	plant	raw	C4	maize	-	-11.475	1.754
Cereal C4	plant	raw	C4	maize	-	-10.16	0.93
Cereal C4	plant	raw	C4	maize	-	-11.325	0.496
Cereal C4	plant	raw	C4	maize	-	-11.857	0.411
Cereal C4	plant	raw	C4	maize	-	-14.2	-1.21
Cereal C4	plant	raw	C4	maize cob	-	-11.132	9.536
Cereal C4	plant	raw	C4	maize cob	-	-11.532	9.236
Cereal C4	plant	raw	C4	maize cob	-	-11.415	8.677
Cereal C4	plant	raw	C4	maize cob	-	-11.815	8.377
Cereal C4	plant	raw	C4	maize cob	-	-11.053	8.09
Cereal C4	plant	raw	C4	maize cob	-	-11.453	7.79
Cereal C4	plant	raw	C4	maize cob	-	-11.235	6.811
Cereal C4	plant	raw	C4	maize cob	-	-11.344	6.762
Cereal C4	plant	raw	C4	maize cob	-	-10.829	6.701
Cereal C4	plant	raw	C4	maize cob	-	-11.646	6.658
Cereal C4	plant	raw	C4	maize cob	-	-11.635	6.511
Cereal C4	plant	raw	C4	maize cob	-	-11.744	6.462
Cereal C4	plant	raw	C4	maize cob	-	-10.866	6.406
Cereal C4	plant	raw	C4	maize cob	-	-11.229	6.401
Cereal C4	plant	raw	C4	maize cob	-	-12.046	6.358
Cereal C4	plant	raw	C4	maize cob	-	-11.063	6.347
Cereal C4	plant	raw	C4	maize cob	-	-11.266	6.106
Cereal C4	plant	raw	C4	maize cob	-	-11.463	6.047
Cereal C4	plant	raw	C4	maize cob	-	-10.875	5.878
Cereal C4	plant	raw	C4	maize cob	-	-11.275	5.578
Cereal C4	plant	raw	C4	maize cob	-	-10.963	5.261
Cereal C4	plant	raw	C4	maize cob	-	-11.363	4.961
Cereal C4	plant	raw	C4	maize cob	-	-10.937	4.901
Cereal C4	plant	raw	C4	maize cob	-	-11.337	4.601
Cereal C4	plant	raw	C4	maize cob	-	-11.892	4.049
Cereal C4	plant	raw	C4	maize cob	-	-12.292	3.749
Cereal C4	plant	raw	C4	maize cob	-	-11.121	2.894
Cereal C4	plant	raw	C4	maize cob	-	-11.521	2.594
Cereal C4	plant	raw	C4	triticale	-	-13.162	6.011
Dairy	animal	processed	-	cheese	-	-15.1123	7.8665
Dairy	animal	processed	-	cheese	-	-14.9463	6.01
Dairy	animal	processed	-	cheese	-	-14.8283	5.794
Dairy	animal	processed	-	cheese	-	-15.6623	4.775
Dairy	animal	processed	-	cheese	-	-15.8353	6.217
Dairy	animal	processed	-	cheese	-	-15.9823	4.431
Dairy	animal	processed	-	cheese	-	-15.7253	4.228
Dairy	animal	processed	-	cheese	-	-16.0683	4.395
Dairy	animal	processed	-	cheese	-	-15.0118	6.184
Dairy	animal	processed	-	cheese	-	-22.4403	5.01
Dairy	animal	processed	-	cheese	-	-15.79	5.75
Dairy	animal	processed	-	cheese	-	-15.6	6.82
Dairy	animal	processed	-	cheese	-	-14.1	7.17
Dairy	animal	processed	-	cheese	-	-16.97	7.26
Dairy	animal	processed	-	cheese cream	-	-17.6673	5.536
Dairy	animal	processed	-	cheese cream	-	-19.1783	4.767
Dairy	animal	processed	-	cheese cream	-	-20.3093	5.609
Dairy	animal	processed	-	cheese cream	-	-18.5833	5.283
Dairy	animal	processed	-	cheese cream	-	-17.3523	5.6545
Dairy	animal	processed	-	ice cream	-	-21.7587	6.04067
Dairy	animal	processed	-	ice cream	-	-20.4027	5.87067
Dairy	animal	processed	-	ice cream	-	-21.5837	5.99967
Dairy	animal	processed	-	ice cream	-	-19.0917	5.81167
Dairy	animal	processed	-	ice cream	-	-21.1747	6.14567
Dairy	animal	processed	-	ice cream	-	-21.6737	5.46367
Dairy	animal	processed	-	yogurt	-	-18.5117	4.35567
Dairy	animal	processed	-	yogurt	-	-16.7327	4.32167
Dairy	animal	processed	-	yogurt	-	-20.2957	5.24267
Dairy	animal	processed	-	yogurt	-	-18.7577	5.96767
Dairy	animal	processed	-	yogurt	-	-16.7567	4.75667
Dairy	animal	processed	-	yogurt	-	-18.1657	4.48417
Dairy	animal	processed	-	yogurt	-	-17.4067	5.00267
Dairy	animal	processed	-	yogurt	-	-17.3277	6.11467
Dairy	animal	processed	-	yogurt	-	-21.4077	6.52367
Dairy	animal	processed	-	yogurt	-	-14.3707	5.14567
Dairy	animal	processed	-	yogurt	-	-14.2707	4.06667
Dairy	animal	processed	-	yogurt	-	-17.1252	5.70567
Dairy	animal	processed	-	yogurt	-	-16.7897	5.13467
Dairy	animal	processed	-	milk	powder	-16.0335	5.6785
Dairy	animal	processed	-	milk	powder	-16.9415	5.7475
Dairy	animal	processed	-	sauce	cheese	-19.6065	4.2625
Dairy	animal	processed	-	sauce	salad	-23.844	-
Dairy	animal	processed	-	sauce	salad	-26.479	1.4285
Dairy	animal	processed	-	sauce	salad	-27.2805	-
Dairy	animal	processed	-	sauce	strogonoff	-19.6735	2.8425
Dairy	animal	processed	-	soup	powder	-19.1333	0.488667
Dairy	animal	processed	-	soup	powder	-18.147	3.108
Dairy	animal	processed	-	soup	powder	-22.3503	4.43567
Dairy	animal	raw	-	milk	-	-17.9787	5.27767
Dairy	animal	raw	-	milk	-	-16.7727	4.69267
Dairy	animal	raw	-	milk	-	-16.3937	4.69867
Dairy	animal	raw	-	milk	-	-16.6637	5.31467
Dairy	animal	raw	-	milk	-	-14.1917	4.21367
Dairy	animal	raw	-	milk	-	-15.7987	5.06367
Dairy	animal	raw	-	milk	-	-15.8467	5.06167
Dairy	animal	raw	-	milk	-	-15.935	4.76
Dairy	animal	raw	-	milk	-	-12.68	5.17
Dairy	animal	raw	-	milk	-	-15.19	5.4
Dairy	animal	raw	-	milk	-	-14.903	6.488
Dairy	animal	raw	-	milk	-	-14.91	6.583
Dairy	animal	raw	-	milk	-	-15.113	6.626
Dairy	animal	raw	-	milk	-	-15.44	6.674
Dairy	animal	raw	-	milk	-	-18.56	6.77
Dairy	animal	raw	-	milk	-	-16.693	4.232
Dairy	animal	raw	-	milk	-	-16.159	4.828
Dairy	animal	raw	-	milk	-	-16.093	4.9
Dairy	animal	raw	-	milk	-	-16.487	5.381
Fat/Oil	animal	processed	-	fat	beef	-16.55	5.94
Fat/Oil	animal	processed	-	fat	butter	-22.9763	-
Fat/Oil	animal	processed	-	fat	butter	-23.3653	-
Fat/Oil	animal	processed	-	fat	butter	-21.9073	-
Fat/Oil	animal	processed	-	fat	butter	-18.1673	-
Fat/Oil	animal	processed	-	fat	pork	-17.44	3.8165
Fat/Oil	animal	processed	-	fat	pork	-17.544	3.3065
Fat/Oil	animal	processed	-	fat	pork	-21.306	4.2125
Fat/Oil	plant	processed	-	fat	vegetal	-30.3325	-0.1515
Fat/Oil	plant	processed	-	fat	margarine	-30.4633	-
Fat/Oil	plant	processed	-	fat	margarine	-30.2133	-
Fat/Oil	plant	processed	-	fat	margarine	-30.0243	-
Fat/Oil	plant	processed	-	fat	margarine	-30.3553	-
Fat/Oil	plant	processed	-	fat	mayonnaise	-28.169	-
Fat/Oil	plant	processed	-	fat	mayonnaise	-25.395	3.756
Fat/Oil	plant	processed	-	fat	mayonnaise	-26.411	4.006
Fat/Oil	plant	processed	-	oil	soy	-30.4923	-
Fat/Oil	plant	processed	-	oil	soy	-30.2283	-
Fat/Oil	plant	processed	-	oil	soy	-29.8703	-
Fat/Oil	plant	processed	-	oil	soy	-30.0473	-
Fat/Oil	plant	processed	-	oil	soy	-30.8465	-
Fish	animal	processed	-	sauce	worchestershire	-14.098	4.208
Fish	animal	processed	-	sauce	worchestershire	-13.508	1.708
Fish	animal	processed	-	sauce	worchestershire	-13.792	-1.756
Fish	animal	processed	-	sauce	worchestershire	-13.68	-
Fish	animal	processed	-	sauce	worchestershire	-16.309	6.898
Fish-Far	animal	raw	-	tilapia	farmed	-17.848	4.695
Fish-Far	animal	raw	-	tilapia	farmed	-17.933	4.918
Fish-Far	animal	raw	-	tilapia	farmed	-18.133	4.454
Fish-Far	animal	raw	-	tilapia	farmed	-17.251	5.834
Fish-Far	animal	raw	-	tilapia	farmed	-19.327	5.366
Fish-Far	animal	raw	-	tilapia	farmed	-18.1	5.044
Fish-Far	animal	raw	-	tilapia	farmed	-17.809	4.481
Fish-Far	animal	raw	-	tilapia	farmed	-17.735	6.18
Fish-Far	animal	raw	-	tilapia	farmed	-17.661	5.199
Fish-Far	animal	raw	-	tilapia	farmed	-17.797	4.207
Fish-Far	animal	raw	-	tilapia	farmed	-18.238	4.445
Fish-Far	animal	raw	-	tilapia	farmed	-18.039	4.951
Fish-Far	animal	raw	-	tilapia	farmed	-17.994	4.636
Fish-Far	animal	raw	-	tilapia	farmed	-19.846	3.893
Fish-Far	animal	raw	-	tilapia	farmed	-17.802	4.899
Fish-Far	animal	raw	-	tilapia	farmed	-19.626	4.345
Fish-Far	animal	raw	-	tilapia	farmed	-18.267	4.553
Fish-Far	animal	raw	-	tilapia	farmed	-17.873	5.464
Fish-Far	animal	raw	-	tilapia	farmed	-18.119	4.576
Fish-Fresh	animal	raw	-	fish	freshwater	-34.122	11.627
Fish-Fresh	animal	raw	-	fish	freshwater	-32.951	11.375
Fish-Fresh	animal	raw	-	fish	freshwater	-32.012	13.001
Fish-Fresh	animal	raw	-	fish	freshwater	-32.675	8.942
Fish-Fresh	animal	raw	-	fish	freshwater	-31.225	12.677
Fish-Fresh	animal	raw	-	fish	freshwater	-32.82	11.444
Fish-Fresh	animal	raw	-	fish	freshwater	-34.942	9.356
Fish-Fresh	animal	raw	-	fish	freshwater	-32.063	12.872
Fish-Fresh	animal	raw	-	fish	freshwater	-33.104	9.917
Fish-Fresh	animal	raw	-	fish	freshwater	-30.87	12.868
Fish-Mar	animal	raw	-	fish	marine	-17.88	13.65
Fish-Mar	animal	raw	-	fish	marine	-15.27	15.03
Fish-Mar	animal	raw	-	fish	marine	-16.447	13.504
Fish-Mar	animal	raw	-	fish	marine	-15.793	14.105
Fish-Mar	animal	raw	-	fish	marine	-16.39	11.45
Fish-Mar	animal	raw	-	fish	marine	-21.504	10.517
Fish-Mar	animal	raw	-	fish	marine	-16.89	7.94
Fish-Mar	animal	raw	-	shrimp	marine	-16.67	12.53
Fish-Mar	animal	raw	-	shrimp	marine	-19.968	9.194
Fruit	plant	processed	-	banana	candy	-16.6595	8.185
Fruit	plant	processed	-	banana	candy	-18.3665	5.554
Fruit	plant	processed	-	banana	candy	-19.0525	4.353
Fruit	plant	processed	-	banana	candy	-14.9185	4.203
Fruit	plant	processed	-	banana	candy (sugar free)	-25.2785	4.7665
Fruit	plant	processed	-	banana	candy (sugar free)	-24.9625	5.685
Fruit	plant	processed	-	chocolate	bitter	-24.47	6.04
Fruit	plant	processed	-	chocolate	bitter	-26.06	6.06
Fruit	plant	processed	-	chocolate	bitter	-30.6468	7.01125
Fruit	plant	processed	-	chocolate	bitter	-25.796	5.477
Fruit	plant	processed	-	chocolate	bitter	-24.97	5.44
Fruit	plant	processed	-	chocolate	bitter	-26.13	5.74
Fruit	plant	processed	-	chocolate	bitter	-28.39	6.16
Fruit	plant	processed	-	chocolate	bitter	-26.492	7.258
Fruit	plant	processed	-	chocolate	bitter	-24.98	5.82
Fruit	plant	processed	-	chocolate	bitter	-26.53	5.55
Fruit	plant	processed	-	chocolate	bitter	-30.816	6.6415
Fruit	plant	processed	-	chocolate	bitter	-25.38	4.74
Fruit	plant	processed	-	chocolate	bitter	-24.71	5.79
Fruit	plant	processed	-	chocolate	bitter	-27.088	5.648
Fruit	plant	processed	-	chocolate	bitter	-24.377	6.385
Fruit	plant	processed	-	chocolate	bitter	-24.26	5.81
Fruit	plant	processed	-	chocolate	bitter	-30.98	4.41
Fruit	plant	processed	-	chocolate	bitter	-24.46	5.34
Fruit	plant	processed	-	chocolate	bitter	-26.44	6.15
Fruit	plant	processed	-	chocolate	bittersweet	-22.72	5.63
Fruit	plant	processed	-	chocolate	bittersweet	-22.43	5.43
Fruit	plant	processed	-	chocolate	bittersweet	-22.86	6.06
Fruit	plant	processed	-	chocolate	bittersweet	-22.33	5.96
Fruit	plant	processed	-	chocolate	bittersweet	-22.45	5.88
Fruit	plant	processed	-	chocolate	bittersweet	-22.62	6.01
Fruit	plant	processed	-	chocolate	bittersweet	-23.37	5.29
Fruit	plant	processed	-	chocolate	lemon	-17.1903	7.71767
Fruit	plant	processed	-	chocolate	milk	-21.68	5.32
Fruit	plant	processed	-	chocolate	milk	-22.51	6.41
Fruit	plant	processed	-	chocolate	milk	-22.96	6.01
Fruit	plant	processed	-	chocolate	milk	-23.23	5.64
Fruit	plant	processed	-	chocolate	milk	-22.17	5.96
Fruit	plant	processed	-	chocolate	milk	-21.92	5.53
Fruit	plant	processed	-	chocolate	milk	-21.44	5.27
Fruit	plant	processed	-	chocolate	milk	-22.8	6.02
Fruit	plant	processed	-	chocolate	milk	-22.1	6.05
Fruit	plant	processed	-	chocolate	milk	-20.94	6.25
Fruit	plant	processed	-	chocolate	milk	-21.444	5.97333
Fruit	plant	processed	-	chocolate	milk	-21.752	6.83133
Fruit	plant	processed	-	chocolate	milk	-21.009	5.08833
Fruit	plant	processed	-	chocolate	milk	-20.822	5.68833
Fruit	plant	processed	-	chocolate	milk	-21.243	5.68433
Fruit	plant	processed	-	chocolate	milk	-21.244	5.28933
Fruit	plant	processed	-	chocolate	milk	-22.535	5.62983
Fruit	plant	processed	-	chocolate	milk	-21.98	5.49033
Fruit	plant	processed	-	chocolate	milk	-20.628	6.42333
Fruit	plant	processed	-	chocolate	milk	-20.135	5.53033
Fruit	plant	processed	-	chocolate	milk	-23.389	5.82933
Fruit	plant	processed	-	chocolate	mousse	-21.3513	6.90767
Fruit	plant	processed	-	chocolate	nutella	-20.76	4.2855
Fruit	plant	processed	-	chocolate	powder cook	-20.31	5.892
Fruit	plant	processed	-	chocolate	powder cook	-19.973	6.658
Fruit	plant	processed	-	chocolate	powder cook	-19.497	5.869
Fruit	plant	processed	-	chocolate	powder cook	-17.731	6.112
Fruit	plant	processed	-	chocolate	powder cook	-14.779	5.6625
Fruit	plant	processed	-	chocolate	powder drink	-17.2092	4.56017
Fruit	plant	processed	-	chocolate	powder drink	-16.45	5.65
Fruit	plant	processed	-	chocolate	powder drink	-15.18	5.999
Fruit	plant	processed	-	chocolate	powder drink	-14.7142	5.32575
Fruit	plant	processed	-	chocolate	powder drink	-14.685	4.195
Fruit	plant	processed	-	chocolate	powder drink	-14.603	5.263
Fruit	plant	processed	-	chocolate	powder drink	-14.389	5.765
Fruit	plant	processed	-	chocolate	powder drink	-14.2805	5.5095
Fruit	plant	processed	-	chocolate	powder drink	-14.066	5.607
Fruit	plant	processed	-	chocolate	powder drink	-14.021	5.6965
Fruit	plant	processed	-	chocolate	powder drink	-13.907	5.621
Fruit	plant	processed	-	chocolate	powder drink	-13.88	3.63
Fruit	plant	processed	-	chocolate	powder drink	-13.8423	5.64967
Fruit	plant	processed	-	chocolate	powder drink	-13.758	5.252
Fruit	plant	processed	-	chocolate	powder drink	-13.743	4.651
Fruit	plant	processed	-	chocolate	powder drink	-13.72	4.85
Fruit	plant	processed	-	chocolate	powder drink	-13.287	5.467
Fruit	plant	processed	-	chocolate	powder drink	-13.013	4.69
Fruit	plant	processed	-	chocolate	white	-22.34	6.22
Fruit	plant	processed	-	chocolate	white	-22.16	5.86
Fruit	plant	processed	-	chocolate	white	-21.12	5.83
Fruit	plant	processed	-	chocolate	white	-23.83	5.39
Fruit	plant	processed	-	chocolate	white	-21.64	6.66
Fruit	plant	processed	-	chocolate	white	-21.58	5.86
Fruit	plant	processed	-	chocolate	white	-21.42	4.86
Fruit	plant	processed	-	chocolate	white	-22.48	6.08
Fruit	plant	processed	-	chocolate	white	-21.84	5.89
Fruit	plant	processed	-	chocolate	white	-20.88	6.75
Fruit	plant	processed	-	cocoa	butter	-31.4375	-
Fruit	plant	processed	-	cocoa	butter	-32.2455	-
Fruit	plant	processed	-	cocoa	nibs	-30.9815	4.1705
Fruit	plant	processed	-	cocoa	nibs	-27.6565	6.0205
Fruit	plant	processed	-	cocoa	nibs	-33.9315	3.8645
Fruit	plant	processed	-	cocoa	powder	-28.2975	5.9465
Fruit	plant	processed	-	cocoa	powder	-28.74	5.664
Fruit	plant	processed	-	cocoa	powder	-27.9875	6.9245
Fruit	plant	processed	-	cocoa	powder	-28.7755	3.7895
Fruit	plant	processed	-	cocoa	powder	-28.4858	5.83075
Fruit	plant	processed	-	cocoa	powder	-27.8675	6.1915
Fruit	plant	processed	-	cocoa	powder	-27.9665	6.2535
Fruit	plant	processed	-	cocoa	powder	-29.141	4.9815
Fruit	plant	processed	-	cocoa	powder	-28.1335	6.8195
Fruit	plant	processed	-	cocoa	powder	-28.9905	6.8645
Fruit	plant	processed	-	cocoa	powder	-28.292	5.155
Fruit	plant	processed	-	cocoa	powder	-20.494	6.72
Fruit	plant	processed	-	jam	-	-12.544	2.73367
Fruit	plant	processed	-	jam	-	-12.0925	3.13833
Fruit	plant	processed	-	jam	-	-12.609	2.08333
Fruit	plant	processed	-	jam	-	-12.5235	0.284333
Fruit	plant	processed	-	jam	-	-12.0225	3.58533
Fruit	plant	processed	-	jam	-	-14.0495	2.80983
Fruit	plant	processed	-	jam	-	-12.79	-
Fruit	plant	processed	-	jam	-	-11.63	-
Fruit	plant	processed	-	jam	-	-11.784	-
Fruit	plant	processed	-	jam	-	-13.047	-
Fruit	plant	processed	-	jam	-	-12.1435	-
Fruit	plant	processed	-	jam	-	-13.2877	-
Fruit	plant	processed	-	jam	-	-26.4517	4.89567
Fruit	plant	processed	-	jam	-	-13.5117	2.25967
Fruit	plant	processed	-	jam	-	-26.1757	-
Fruit	plant	processed	-	jam	-	-25.0627	2.41267
Fruit	plant	processed	-	jam	-	-15.2887	5.46667
Fruit	plant	processed	-	jam	-	-12.8247	7.64067
Fruit	plant	processed	-	jam	-	-13.5127	5.80167
Fruit	plant	processed	-	jam	-	-14.0817	8.40367
Fruit	plant	processed	-	jam	-	-13.9037	4.85767
Fruit	plant	processed	-	jam	-	-14.7237	3.96467
Fruit	plant	processed	-	jam	-	-12.9597	5.21667
Fruit	plant	processed	-	jam	-	-12.165	5.85867
Fruit	plant	processed	-	jam	-	-14.2885	2.9455
Fruit	plant	processed	-	jam	-	-11.913	-
Fruit	plant	processed	-	jam	-	-13.235	5.75
Fruit	plant	processed	-	juice	powder	-13.5895	0.7885
Fruit	plant	processed	-	juice	powder	-14.7345	0.5485
Fruit	plant	processed	-	juice	powder	-14.4665	0.6655
Fruit	plant	processed	-	juice	powder	-13.4245	1.8205
Fruit	plant	processed	-	juice	powder	-12.6975	-0.0775
Fruit	plant	processed	-	juice	powder	-12.4095	-0.6395
Fruit	plant	processed	-	juice	powder	-11.9435	-
Fruit	plant	processed	-	juice	powder	-11.8015	-
Fruit	plant	processed	-	juice	powder	-12.6505	-5.7655
Fruit	plant	processed	-	juice	powder	-11.7595	-
Fruit	plant	processed	-	marshmallow	-	-11.7233	1.79467
Fruit	plant	processed	-	marshmallow	marshmallow	-13.3913	3.42367
Fruit	plant	processed	-	oil	coconut	-27.9235	-0.7315
Fruit	plant	processed	-	oil	coconut	-27.3715	6.5145
Fruit	plant	processed	-	pudding	caramel	-11.3493	-
Fruit	plant	processed	-	pudding	caramel	-11.4273	-
Fruit	plant	processed	-	pudding	chocolate	-16.1183	5.89467
Fruit	plant	processed	-	pudding	chocolate	-15.5643	5.80567
Fruit	plant	processed	-	pudding	vanilla	-11.2643	-
Fruit	plant	processed	-	pudding	vanilla	-11.3983	-
Fruit	plant	raw	C3	acerola	-	-24.776	7.644
Fruit	plant	raw	C3	apple	-	-26.31	10.03
Fruit	plant	raw	C3	apple	-	-26.357	8.083
Fruit	plant	raw	C3	apple	-	-26.757	7.783
Fruit	plant	raw	C3	apple	-	-28.4249	7.13031
Fruit	plant	raw	C3	apple	-	-29.6429	6.96431
Fruit	plant	raw	C3	apple	-	-26.4599	3.79731
Fruit	plant	raw	C3	apple	-	-26.7129	3.32931
Fruit	plant	raw	C3	apple	-	-27.5629	2.81931
Fruit	plant	raw	C3	avocado	-	-30.14	4.285
Fruit	plant	raw	C3	avocado	-	-30.14	4.285
Fruit	plant	raw	C3	banana	-	-24.12	6.08
Fruit	plant	raw	C3	banana	-	-22.472	4.1205
Fruit	plant	raw	C3	june plum	-	-27.45	2.74
Fruit	plant	raw	C3	coffee	-	-26.774	5.135
Fruit	plant	raw	C3	grape	-	-27.863	15.892
Fruit	plant	raw	C3	grape	-	-27.726	15.223
Fruit	plant	raw	C3	grape	-	-25.4469	6.99531
Fruit	plant	raw	C3	grape	-	-26.7059	6.37531
Fruit	plant	raw	C3	grape	-	-28.3639	5.94931
Fruit	plant	raw	C3	grape	-	-25.8089	4.97331
Fruit	plant	raw	C3	grape	-	-26.5059	4.71631
Fruit	plant	raw	C3	grape	-	-26.7679	4.59131
Fruit	plant	raw	C3	grape	-	-28.2609	4.42231
Fruit	plant	raw	C3	grape	-	-28.3139	4.17331
Fruit	plant	raw	C3	grape	-	-28.2739	1.57331
Fruit	plant	raw	C3	grape	-	-26.8479	1.36331
Fruit	plant	raw	C3	guava	-	-27.5397	7.86167
Fruit	plant	raw	C3	kiwi	-	-29.6719	9.16831
Fruit	plant	raw	C3	kiwi	-	-28.2569	6.62131
Fruit	plant	raw	C3	kiwi	-	-28.3809	5.75331
Fruit	plant	raw	C3	kiwi	-	-28.8789	5.70231
Fruit	plant	raw	C3	kiwi	-	-26.7079	4.39531
Fruit	plant	raw	C3	kiwi	-	-27.9109	4.11431
Fruit	plant	raw	C3	kiwi	-	-27.2999	3.96131
Fruit	plant	raw	C3	kiwi	-	-29.8109	3.06431
Fruit	plant	raw	C3	kiwi	-	-26.8339	2.28631
Fruit	plant	raw	C3	mango	-	-26.0089	6.11831
Fruit	plant	raw	C3	mango	-	-27.1949	4.51631
Fruit	plant	raw	C3	mango	-	-27.2359	4.32431
Fruit	plant	raw	C3	mango	-	-27.2209	4.18531
Fruit	plant	raw	C3	mango	-	-26.3179	3.78331
Fruit	plant	raw	C3	mango	-	-25.7399	3.58631
Fruit	plant	raw	C3	mango	-	-26.4289	3.55331
Fruit	plant	raw	C3	mango	-	-24.4129	2.29931
Fruit	plant	raw	C3	mango	-	-25.0029	2.26631
Fruit	plant	raw	C3	mango	-	-26.3619	-0.571688
Fruit	plant	raw	C3	melon	-	-25.7079	10.4593
Fruit	plant	raw	C3	melon	-	-26.7839	6.59231
Fruit	plant	raw	C3	melon	-	-26.0899	4.19031
Fruit	plant	raw	C3	melon	-	-26.1639	3.82231
Fruit	plant	raw	C3	melon	-	-25.9399	2.64031
Fruit	plant	raw	C3	melon	-	-26.0399	2.39231
Fruit	plant	raw	C3	melon	-	-26.5209	1.98231
Fruit	plant	raw	C3	melon	-	-26.6899	1.22331
Fruit	plant	raw	C3	melon	-	-26.6039	-1.55769
Fruit	plant	raw	C3	papaya	-	-24.3199	8.11231
Fruit	plant	raw	C3	papaya	-	-22.7249	5.09331
Fruit	plant	raw	C3	papaya	-	-26.3559	3.88131
Fruit	plant	raw	C3	papaya	-	-26.4799	2.12831
Fruit	plant	raw	C3	papaya	-	-24.3419	2.11631
Fruit	plant	raw	C3	papaya	-	-26.4689	1.84431
Fruit	plant	raw	C3	papaya	-	-22.8989	1.78031
Fruit	plant	raw	C3	papaya	-	-24.2119	0.404312
Fruit	plant	raw	C3	papaya	-	-22.8299	-0.0586875
Fruit	plant	raw	C3	pear	-	-29.145	4.205
Fruit	plant	raw	C3	pear	-	-29.545	3.905
Fruit	plant	raw	C3	pear	-	-26.408	2.428
Fruit	plant	raw	C3	pear	-	-26.808	2.128
Fruit	plant	raw	C3	prune	-	-25.866	3.102
Fruit	plant	raw	C3	prune	-	-26.266	2.802
Fruit	plant	raw	C3	strawberry	-	-25.2297	5.95767
Fruit	plant	raw	C3	strawberry	-	-23.5669	4.03831
Fruit	plant	raw	C3	strawberry	-	-23.2949	2.17731
Fruit	plant	raw	C3	strawberry	-	-24.1339	-0.121688
Fruit	plant	raw	C3	tamarin	-	-26.58	8.338
Fruit	plant	raw	C3	watermelow	-	-24.894	1.243
Fruit	plant	raw	C3	watermelow	-	-25.294	0.943
Fruit	plant	raw	CAM	pineapple	-	-14.9719	3.07431
Fruit	plant	raw	CAM	pineapple	-	-15.2649	1.14131
Fruit	plant	raw	CAM	pineapple	-	-14.1349	0.473312
Lamb	animal	raw	-	lamb	-	-14.494	7.6695
Lamb	animal	raw	-	lamb	-	-14.609	6.7595
Lamb	animal	raw	-	lamb	-	-14.776	6.8085
Lamb	animal	raw	-	lamb	-	-14.144	6.4425
Lamb	animal	raw	-	lamb	-	-17.045	6.0265
Lamb	animal	raw	-	lamb	-	-15.89	6.5045
Lamb	animal	raw	-	lamb	-	-17.205	6.6395
Lamb	animal	raw	-	lamb	-	-13.842	6.7025
Lamb	animal	raw	-	lamb	-	-23.839	7.211
Lamb	animal	raw	-	lamb	-	-14.344	5.2225
Lamb	animal	raw	-	lamb	-	-14.61	5.9905
Lamb	animal	raw	-	lamb	-	-16.32	6.5895
Lamb	animal	raw	-	lamb	-	-14.022	6.3695
Lamb	animal	raw	-	lamb	-	-13.954	5.6535
Lamb	animal	raw	-	lamb	-	-15.176	6.2975
Lamb	animal	raw	-	lamb	-	-14.058	5.7695
Lamb	animal	raw	-	lamb	-	-13.605	5.3305
Lamb	animal	raw	-	lamb	-	-16.437	6.6295
Lamb	animal	raw	-	lamb	-	-14.951	7.3955
Lamb	animal	raw	-	lamb bone UR	-	-24.72	1.055
Lamb	animal	raw	-	lamb bone UR	-	-27.165	6.519
Lamb	animal	raw	-	lamb bone UR	-	-26.822	6.754
Lamb	animal	raw	-	lamb meat UR	-	-22.967	6.641
Lamb	animal	raw	-	lamb meat UR	-	-21.261	6.502
Lamb	animal	raw	-	lamb meat UR	-	-22.313	6.89
Nuts	plant	raw	C3	cashew nut	-	-25.351	18.415
Nuts	plant	raw	C3	cashew nut	-	-25.751	18.115
Nuts	plant	raw	C3	cashew nut	-	-25.499	17.886
Nuts	plant	raw	C3	cashew nut	-	-25.502	17.761
Nuts	plant	raw	C3	cashew nut	-	-25.899	17.586
Nuts	plant	raw	C3	cashew nut	-	-25.902	17.461
Nuts	plant	raw	C3	cashew nut	-	-25.604	16.758
Nuts	plant	raw	C3	cashew nut	-	-26.004	16.458
Nuts	plant	raw	C3	cashew nut	-	-25.386	16.27
Nuts	plant	raw	C3	cashew nut	-	-25.786	15.97
Oilseeds	plant	raw	C3	peanut	-	-23.693	1.1
Oilseeds	plant	raw	C3	peanut	-	-28.07	0.495
Oilseeds	plant	raw	C3	pumpkin seed	-	-26.6719	7.36531
Oilseeds	plant	raw	C3	soy	-	-27.296	0.188
Oilseeds	plant	raw	C3	soy	-	-25.385	-0.305
Oilseeds	plant	raw	C3	soy	-	-25.688	-0.359
Oilseeds	plant	raw	C3	soy	-	-25.653	-0.535
Oilseeds	plant	raw	C3	soy grain	-	-26.567	-0.858
Oilseeds	plant	raw	C3	soy grain	-	-26.609	-0.989
Oilseeds	plant	raw	C3	soy grain	-	-26.625	-1.006
Oilseeds	plant	raw	C3	soy grain	-	-26.6	-1.06
Oilseeds	plant	raw	C3	soy grain	-	-26.237	-1.099
Oilseeds	plant	raw	C3	soy grain	-	-26.825	-1.135
Oilseeds	plant	raw	C3	soy grain	-	-26.492	-1.147
Oilseeds	plant	raw	C3	soy grain	-	-26.967	-1.158
Oilseeds	plant	raw	C3	soy grain	-	-26.782	-1.199
Oilseeds	plant	raw	C3	soy grain	-	-26.323	-1.243
Oilseeds	plant	raw	C3	soy grain	-	-26.263	-1.248
Oilseeds	plant	raw	C3	soy grain	-	-27.009	-1.289
Oilseeds	plant	raw	C3	soy grain	-	-27.025	-1.306
Oilseeds	plant	raw	C3	soy grain	-	-26.637	-1.399
Oilseeds	plant	raw	C3	soy grain	-	-27.225	-1.435
Oilseeds	plant	raw	C3	soy grain	-	-26.892	-1.447
Oilseeds	plant	raw	C3	soy grain	-	-27.182	-1.499
Oilseeds	plant	raw	C3	soy grain	-	-26.663	-1.548
Oilseeds	plant	raw	C3	soy protein	-	-24.798	-0.341
Oilseeds	plant	raw	C3	soy protein	-	-24.864	-0.416
Oilseeds	plant	raw	C3	soy protein	-	-24.841	-0.452
Oilseeds	plant	raw	C3	soy protein	-	-24.804	-0.456
Oilseeds	plant	raw	C3	soy protein	-	-24.883	-0.468
Oilseeds	plant	raw	C3	soy protein	-	-25.003	-0.514
Oilseeds	plant	raw	C3	soy protein	-	-24.849	-0.544
Oilseeds	plant	raw	C3	soy protein	-	-24.839	-0.566
Oilseeds	plant	raw	C3	soy protein	-	-24.963	-0.592
Oilseeds	plant	raw	C3	soy protein	-	-24.959	-0.617
Oilseeds	plant	raw	C3	soy protein	-	-25.198	-0.641
Oilseeds	plant	raw	C3	soy protein	-	-25.264	-0.716
Oilseeds	plant	raw	C3	soy protein	-	-25.241	-0.752
Oilseeds	plant	raw	C3	soy protein	-	-25.204	-0.756
Oilseeds	plant	raw	C3	soy protein	-	-25.283	-0.768
Oilseeds	plant	raw	C3	soy protein	-	-25.403	-0.814
Oilseeds	plant	raw	C3	soy protein	-	-25.249	-0.844
Oilseeds	plant	raw	C3	soy protein	-	-25.239	-0.866
Oilseeds	plant	raw	C3	soy protein	-	-25.363	-0.892
Oilseeds	plant	raw	C3	soy protein	-	-25.359	-0.917
Oilseeds	plant	raw	C3	sunflower seed	-	-29.5049	12.4453
Pork	animal	processed	-	bouillon	pork	-24.1205	-4.669
Pork	animal	processed	-	bouillon	pork	-20.2273	-4.56233
Pork	animal	processed	-	bouillon	pork	-14.6793	-4.36533
Pork	animal	processed	-	ham	pork	-16.987	1.9045
Pork	animal	processed	-	ham	pork	-17.823	1.7575
Pork	animal	processed	-	ham	pork	-16.136	3.0055
Pork	animal	processed	-	ham	pork	-16.58	2.59
Pork	animal	processed	-	ham	pork	-17.952	3.647
Pork	animal	processed	-	hot dog	pork	-17.561	1.8845
Pork	animal	processed	-	hot dog	pork	-18.543	3.0105
Pork	animal	processed	-	hot dog	pork	-16.202	4.4645
Pork	animal	processed	-	hot dog	pork	-17.526	4.561
Pork	animal	processed	-	hot dog	pork	-17.05	3.43
Pork	animal	processed	-	mortadella	pork	-17.287	1.9075
Pork	animal	processed	-	mortadella	pork	-16.729	4.3955
Pork	animal	processed	-	mortadella	pork	-17.34	4.6855
Pork	animal	processed	-	mortadella	pork	-16.907	5.4455
Pork	animal	processed	-	mortadella	pork	-17.29	6.7
Pork	animal	processed	-	paio (pork sausage)	-	-15.7819	3.37731
Pork	animal	processed	-	paio (pork sausage)	-	-15.9969	1.26731
Pork	animal	processed	-	paio (pork sausage)	-	-16.8379	5.72131
Pork	animal	processed	-	salami	pork	-15.33	3.1765
Pork	animal	processed	-	salami	pork	-16.984	2.7085
Pork	animal	processed	-	salami	pork	-16.489	3.6585
Pork	animal	processed	-	soup	powder	-22.5753	0.881667
Pork	animal	raw	-	pork	-	-16.97	3.41
Pork	animal	raw	-	pork	-	-17.355	3.52
Pork	animal	raw	-	pork	-	-16.87	3.67
Pork	animal	raw	-	pork	-	-17.06	3.72
Pork	animal	raw	-	pork	-	-17.005	3.85
Pork	animal	raw	-	pork	-	-16.86	4
Pork	animal	raw	-	pork	-	-16.99	4.23
Pork	animal	raw	-	pork	-	-18.275	4.51
Pork	animal	raw	-	pork	-	-18.46	4.61
Pork	animal	raw	-	pork	-	-18.24	4.66
Pork	animal	raw	-	pork	-	-18.51	4.76
Pork	animal	raw	-	pork	-	-18.71	1.51
Pork	animal	raw	-	pork	-	-17.83	2.475
Pork	animal	raw	-	pork	-	-17.68	2.87
Pork	animal	raw	-	pork	-	-18.19	2.93
Pork	animal	raw	-	pork	-	-18.765	5.295
Pork	animal	raw	-	pork	-	-18.41	5.81
Pork	animal	raw	-	pork	-	-18.25	3.09
Pork	animal	raw	-	pork	-	-18.27	3.32
Pork	animal	raw	-	pork	-	-18.3	3.35
Pork	animal	raw	-	pork	-	-17.99	3.5
Pork	animal	raw	-	pork	-	-18.27	3.98
Poultry	animal	processed	-	bouillon	chicken	-25.7595	-2.806
Poultry	animal	processed	-	bouillon	chicken	-22.4953	-5.96533
Poultry	animal	processed	-	bouillon	chicken	-12.8193	-5.32033
Poultry	animal	processed	-	formula	baby	-23.3545	2.208
Poultry	animal	processed	-	seasoning	powder	-17.8935	-2.92
Poultry	animal	processed	-	seasoning	powder	-14.8355	0.581
Poultry	animal	processed	-	seasoning	powder	-14.8725	-4.0995
Poultry	animal	processed	-	seasoning	powder	-23.474	-4.464
Poultry	animal	processed	-	seasoning	powder	-22.113	-3.298
Poultry	animal	processed	-	soup	powder	-16.6413	-0.0283333
Poultry	animal	processed	-	soup	powder	-22.3993	1.33367
Poultry	animal	processed	-	soup	powder	-18.6103	0.525667
Poultry	animal	processed	-	soup	powder	-20.8245	1.7565
Poultry	animal	raw	-	chicken	-	-19.535	4.708
Poultry	animal	raw	-	chicken	-	-19.208	3.468
Poultry	animal	raw	-	chicken	-	-19.137	4.082
Poultry	animal	raw	-	chicken	-	-18.958	3.895
Poultry	animal	raw	-	chicken	-	-18.932	4.111
Poultry	animal	raw	-	chicken	-	-18.896	4.6
Poultry	animal	raw	-	chicken	-	-18.838	3.999
Poultry	animal	raw	-	chicken	-	-18.794	4.064
Poultry	animal	raw	-	chicken	-	-18.758	4.087
Poultry	animal	raw	-	chicken	-	-18.677	3.566
Poultry	animal	raw	-	chicken	-	-18.652	4.017
Poultry	animal	raw	-	chicken	-	-18.58	4.437
Poultry	animal	raw	-	chicken	-	-18.537	3.364
Poultry	animal	raw	-	chicken	-	-18.483	4.072
Poultry	animal	raw	-	chicken	-	-18.474	3.821
Poultry	animal	raw	-	chicken	-	-18.389	3.947
Poultry	animal	raw	-	chicken	-	-18.37	3.493
Poultry	animal	raw	-	chicken	-	-18.291	3.8155
Poultry	animal	raw	-	chicken	-	-18.245	3.788
Poultry	animal	raw	-	chicken	-	-18.171	3.244
Poultry	animal	raw	-	chicken	-	-18.16	3.8895
Poultry	animal	raw	-	chicken	-	-18.114	2.86
Poultry	animal	raw	-	chicken	-	-18.092	3.775
Poultry	animal	raw	-	chicken	-	-18.09	4.167
Poultry	animal	raw	-	chicken	-	-18.031	3.812
Poultry	animal	raw	-	chicken	-	-18.016	2.806
Poultry	animal	raw	-	chicken	-	-17.99	3.557
Poultry	animal	raw	-	chicken	-	-17.9445	4.181
Poultry	animal	raw	-	chicken	-	-17.939	3.51
Poultry	animal	raw	-	chicken	-	-17.85	2.618
Poultry	animal	raw	-	chicken	-	-17.843	2.833
Poultry	animal	raw	-	chicken	-	-17.735	2.45
Poultry	animal	raw	-	chicken	-	-17.713	4.537
Poultry	animal	raw	-	chicken	-	-17.696	2.7475
Poultry	animal	raw	-	chicken	-	-17.615	2.612
Poultry	animal	raw	-	chicken	-	-17.559	3.1
Poultry	animal	raw	-	chicken	-	-17.404	3.749
Poultry	animal	raw	-	chicken	-	-17.329	4.023
Poultry	animal	raw	-	chicken	-	-17.31	2.713
Poultry	animal	raw	-	chicken	-	-17.209	2.774
Poultry	animal	raw	-	chicken	-	-17.018	2.087
Poultry	animal	raw	-	chicken	-	-18.648	1.562
Poultry	animal	raw	-	chicken	-	-18.5335	1.3585
Poultry	animal	raw	-	chicken	-	-18.475	1.635
Poultry	animal	raw	-	chicken	-	-18.447	1.79
Poultry	animal	raw	-	chicken	-	-18.355	1.742
Poultry	animal	raw	-	chicken	-	-18.283	1.873
Poultry	animal	raw	-	chicken	-	-18.254	1.204
Poultry	animal	raw	-	chicken	-	-18.195	1.731
Poultry	animal	raw	-	chicken	-	-18.187	1.113
Poultry	animal	raw	-	chicken	-	-18.172	1.195
Poultry	animal	raw	-	chicken	-	-18.155	1.363
Poultry	animal	raw	-	chicken	-	-18.141	1.492
Poultry	animal	raw	-	chicken	-	-18.042	1.55
Poultry	animal	raw	-	chicken	-	-18.0235	1.3015
Poultry	animal	raw	-	chicken	-	-18.268	1.762
Poultry	animal	raw	-	chicken	-	-17.551	2.026
Poultry	animal	raw	-	chicken	-	-17.551	2.026
Poultry	animal	raw	-	chicken	-	-17.544	1.415
Poultry	animal	raw	-	chicken	-	-17.522	1.631
Poultry	animal	raw	-	chicken	-	-17.495	1.046
Poultry	animal	raw	-	chicken	-	-17.455	1.483
Poultry	animal	raw	-	chicken	-	-17.438	1.674
Poultry	animal	raw	-	chicken	-	-17.339	1.154
Poultry	animal	raw	-	chicken	-	-17.332	1.828
Poultry	animal	raw	-	chicken	-	-17.3105	1.879
Poultry	animal	raw	-	chicken	-	-17.2215	1.319
Poultry	animal	raw	-	chicken	-	-17.213	1.254
Poultry	animal	raw	-	chicken	-	-17.197	2.197
Poultry	animal	raw	-	chicken	-	-17.179	1.614
Poultry	animal	raw	-	chicken	-	-17.132	1.748
Poultry	animal	raw	-	chicken	-	-17.115	2.141
Poultry	animal	raw	-	chicken	-	-17.1115	1.4115
Poultry	animal	raw	-	chicken	-	-17.051	1.571
Poultry	animal	raw	-	chicken	-	-17.005	1.548
Poultry	animal	raw	-	chicken	-	-16.985	1.748
Poultry	animal	raw	-	chicken	-	-16.971	1.767
Poultry	animal	raw	-	chicken	-	-16.904	1.809
Poultry	animal	raw	-	chicken	-	-16.895	1.702
Poultry	animal	raw	-	chicken	-	-16.513	3.339
Poultry	animal	raw	-	chicken	-	-15.99	2.8
Poultry	animal	raw	-	chicken	-	-15.97	2.94
Poultry	animal	raw	-	chicken	-	-15.9	2.35
Poultry	animal	raw	-	chicken	-	-15.74	2.66
Poultry	animal	raw	-	chicken	-	-15.247	2.112
Poultry	animal	raw	-	chicken	-	-15.11	2.99
Poultry	animal	raw	-	chicken	-	-14.798	3.296
Poultry	animal	raw	-	chicken	-	-14.08	2.34
Poultry	animal	raw	-	egg	-	-16.906	3.447
Poultry	animal	raw	-	egg	-	-16.775	3.354
Poultry	animal	raw	-	egg	-	-16.073	2.771
Poultry	animal	raw	-	egg	-	-16.463	2.62
Poultry	animal	raw	-	egg	-	-16.46	3.15
Poultry	animal	raw	-	egg	-	-16.431	3.209
Poultry	animal	raw	-	egg	chicken	-15.92	3.43
Poultry	animal	raw	-	egg	chicken	-15.96	3.5
Poultry	animal	raw	-	egg	chicken	-15.48	4.75
Poultry	animal	raw	-	egg	chicken	-15.64	4.85
Poultry	animal	raw	-	egg	chicken	-15.33	7.43
Poultry	animal	raw	-	egg	chicken	-16.064	4.0065
Poultry	animal	raw	-	egg	chicken	-17.435	4.4465
Poultry	animal	raw	-	egg	chicken	-16.715	3.7085
Poultry	animal	raw	-	egg	chicken	-16.956	4.3175
Poultry	animal	raw	-	egg	chicken	-17.306	3.147
Poultry	animal	raw	-	egg	chicken	-17.175	3.054
Poultry	animal	raw	-	egg	chicken	-16.473	2.471
Poultry	animal	raw	-	egg	chicken	-16.863	2.32
Poultry	animal	raw	-	egg	chicken	-16.86	2.85
Poultry	animal	raw	-	egg	chicken	-16.831	2.909
Pulse	plant	processed	-	flour	soy	-25.277	1.14
Pulse	plant	processed	-	flour	soy	-23.928	0.921
Pulse	plant	processed	-	misoshiro	-	-16.202	0.47
Pulse	plant	processed	-	misoshiro	-	-13.89	-0.84
Pulse	plant	processed	-	peanut	candy	-20.9925	1.339
Pulse	plant	processed	-	peanut	candy	-20.0625	0.811
Pulse	plant	processed	-	peanut	candy	-20.5215	0.806
Pulse	plant	processed	-	peanut	candy	-17.7825	0.638
Pulse	plant	processed	-	sauce	soy	-12.32	1.881
Pulse	plant	processed	-	sauce	soy	-13.373	1.428
Pulse	plant	processed	-	sauce	soy	-12.641	1.388
Pulse	plant	processed	-	sauce	soy	-14.434	-0.816
Pulse	plant	processed	-	sauce	soy	-13.367	1.546
Pulse	plant	processed	-	sauce	soy	-14.847	0.034
Pulse	plant	processed	-	sauce	soy	-19.983	1.01
Pulse	plant	processed	-	sauce	soy	-24.888	0.366
Pulse	plant	processed	-	sauce	soy	-25.1585	0.4475
Pulse	plant	processed	-	sauce	soy	-17.346	0.212
Pulse	plant	processed	-	sauce	soy	-27.555	-1.024
Pulse	plant	processed	-	sauce	soy	-25.665	1.432
Pulse	plant	processed	-	soup	powder	-22.5683	1.58567
Pulse	plant	processed	-	soy	emulsifier	-23.21	-
Pulse	plant	processed	-	soy	extract	-26.571	0.798
Pulse	plant	processed	-	soy	lecitin	-30.7553	-5.11767
Pulse	plant	raw	C3	bean	-	-26.525	7.04
Pulse	plant	raw	C3	bean	-	-28.3169	6.20531
Pulse	plant	raw	C3	bean	-	-27.8159	5.70931
Pulse	plant	raw	C3	bean	-	-26.2717	5.07333
Pulse	plant	raw	C3	bean	-	-24.9179	4.42931
Pulse	plant	raw	C3	bean	-	-25.19	4.29
Pulse	plant	raw	C3	bean	-	-25.3919	4.21031
Pulse	plant	raw	C3	bean	-	-27.5039	3.70631
Pulse	plant	raw	C3	bean	-	-27.2147	3.47333
Pulse	plant	raw	C3	bean	-	-27.2107	3.47233
Pulse	plant	raw	C3	bean	-	-27.2239	2.62731
Pulse	plant	raw	C3	bean	-	-27.4417	2.12733
Pulse	plant	raw	C3	bean	-	-26.58	1.61
Pulse	plant	raw	C3	bean	-	-22.46	1.39
Pulse	plant	raw	C3	bean	-	-27.4457	1.29233
Pulse	plant	raw	C3	bean	-	-27.9927	1.27833
Pulse	plant	raw	C3	bean	-	-27.0887	1.23033
Pulse	plant	raw	C3	bean	-	-27.7699	1.22931
Pulse	plant	raw	C3	bean	-	-27.6537	1.11933
Pulse	plant	raw	C3	bean	-	-25.093	1.119
Pulse	plant	raw	C3	bean	-	-26.76	1.11
Pulse	plant	raw	C3	bean	-	-25.184	0.923
Pulse	plant	raw	C3	bean	-	-25.493	0.819
Pulse	plant	raw	C3	bean	-	-25.63	0.81
Pulse	plant	raw	C3	bean	-	-25.584	0.623
Pulse	plant	raw	C3	bean	-	-27.12	0.57
Pulse	plant	raw	C3	bean	-	-26.8	0.27
Pulse	plant	raw	C3	bean	-	-25	-0.3
Pulse	plant	raw	C3	pea	-	-27.554	3.367
Pulse	plant	raw	C3	pea	-	-27.2925	3.116
Pulse	plant	raw	C3	pea	-	-27.293	2.989
Pulse	plant	raw	C3	pea	-	-26.885	2.859
Pulse	plant	raw	C3	pea	-	-27.115	2.426
Pulse	plant	raw	C3	pea	-	-27.98	2.287
Pulse	plant	raw	C3	pea	-	-27.088	1.974
Pulse	plant	raw	C3	pea	-	-24.838	1.794
Pulse	plant	raw	C3	pea	-	-27.432	1.589
Pulse	plant	raw	C3	pea	-	-27.499	1.544
Sugar	plant	processed	-	sugar	-	-12.0027	-
Sugar	plant	processed	-	sugar	-	-12.3697	-
Sugar	plant	processed	-	sugar	-	-11.9637	-
Sugar	plant	processed	-	sugar	-	-11.8127	-
Sugar	plant	processed	-	sugar	-	-12.2067	-
Sugar	plant	processed	-	sugar	-	-12.346	-
Sugar	plant	processed	-	sugar	-	-12.4	-
Sugar	plant	processed	-	sugar	-	-12.09	-
Sugar	plant	processed	-	sugar	-	-13.2	-
Sugar	plant	processed	-	sugar	-	-12.075	-
Sugar	plant	processed	-	sugar	-	-12.171	-
Sugar	plant	processed	-	sugar	-	-12.23	-
Sugar	plant	processed	-	sugar	-	-11.851	-
Sugar	plant	processed	-	sugar	-	-12.398	-
Sugar	plant	processed	-	sugar	-	-12	-
Tuber	plant	processed	-	flour	cassava	-25.0779	2.83631
Tuber	plant	processed	-	flour	cassava	-26.3049	5.85431
Tuber	plant	processed	-	flour	cassava	-25.5907	-
Tuber	plant	processed	-	flour	cassava	-25.7817	2.91933
Tuber	plant	processed	-	flour	cassava	-26.1597	-
Tuber	plant	processed	-	flour	cassava	-26.0847	-
Tuber	plant	processed	-	flour	cassava	-26.7022	-
Tuber	plant	processed	-	flour	cassava	-25.71	6.89
Tuber	plant	processed	-	flour	cassava	-25.66	7.81
Tuber	plant	processed	-	flour	cassava	-27.078	8.799
Tuber	plant	processed	-	flour	cassava	-27.132	9.829
Tuber	plant	processed	-	flour	cassava	-26.97	9.861
Tuber	plant	processed	-	flour	cassava	-25.91	10.68
Tuber	plant	processed	-	flour	cassava	-27.516	-
Tuber	plant	raw	C3	beetroot	-	-26.404	8.954
Tuber	plant	raw	C3	beetroot	-	-26.27	8.813
Tuber	plant	raw	C3	beetroot	-	-26.804	8.654
Tuber	plant	raw	C3	beetroot	-	-26.67	8.513
Tuber	plant	raw	C3	beetroot	-	-26.29	5.57
Tuber	plant	raw	C3	beetroot	-	-27.123	3.068
Tuber	plant	raw	C3	beetroot	-	-26.739	2.496
Tuber	plant	raw	C3	beetroot	-	-26.302	1.273
Tuber	plant	raw	C3	beetroot	-	-27.08	1.077
Tuber	plant	raw	C3	carrot	carrot	-28.01	5.155
Tuber	plant	raw	C3	carrot	carrot	-26.569	5.11
Tuber	plant	raw	C3	carrot	carrot	-26.75	4.57
Tuber	plant	raw	C3	carrot	carrot	-28.22	4.42
Tuber	plant	raw	C3	carrot	carrot	-26.29	3.55
Tuber	plant	raw	C3	carrot	carrot	-28.509	2.984
Tuber	plant	raw	C3	carrot	carrot	-28.077	2.787
Tuber	plant	raw	C3	carrot	carrot	-27.845	1.496
Tuber	plant	raw	C3	carrot	carrot	-25.47	0.15
Tuber	plant	raw	C3	cassava	-	-24.5219	8.72931
Tuber	plant	raw	C3	cassava	-	-26.0169	8.53931
Tuber	plant	raw	C3	cassava	-	-25.0379	7.73031
Tuber	plant	raw	C3	cassava	-	-24.5989	7.66431
Tuber	plant	raw	C3	cassava	cassava	-25.066	7.137
Tuber	plant	raw	C3	cassava	cassava	-24.655	7.1
Tuber	plant	raw	C3	cassava	cassava	-25.413	5.351
Tuber	plant	raw	C3	cassava	cassava	-26.071	4.755
Tuber	plant	raw	C3	cassava	cassava	-25.7	4.438
Tuber	plant	raw	C3	cassava	cassava	-25.6909	1.29631
Tuber	plant	raw	C3	mandioquinha	-	-27.6419	9.20031
Tuber	plant	raw	C3	mandioquinha	-	-27.5899	3.87131
Tuber	plant	raw	C3	mandioquinha	-	-27.9849	3.01131
Tuber	plant	raw	C3	mandioquinha	-	-27.1969	1.29931
Tuber	plant	raw	C3	potato	potato	-29.177	5.067
Tuber	plant	raw	C3	potato	potato	-28.499	4.957
Tuber	plant	raw	C3	potato	potato	-27.4479	4.45531
Tuber	plant	raw	C3	potato	potato	-28.623	3.154
Tuber	plant	raw	C3	potato	potato	-27.818	2.2015
Tuber	plant	raw	C3	potato	potato	-27.62	0.3425
Tuber	plant	raw	C3	potato	potato	-27.232	0.2985
Tuber	plant	raw	C3	potato	potato	-26.832	-1.4275
Tuber	plant	raw	C3	sweet potato	potato	-26.866	7.184
Tuber	plant	raw	C3	sweet potato	potato	-27.373	6.879
Tuber	plant	raw	C3	sweet potato	potato	-26.722	6.129
Tuber	plant	raw	C3	sweet potato	potato	-27.364	5.631
Tuber	plant	raw	C3	sweet potato	potato	-26.914	2.503
Vegetable	plant	processed	-	bouillon	vegetable	-24.5655	-6.386
Vegetable	plant	processed	-	bouillon	vegetable	-25.7423	-3.66833
Vegetable	plant	processed	-	bouillon	vegetable	-21.0233	0.875667
Vegetable	plant	processed	-	whole bread	-	-26.4149	5.69831
Vegetable	plant	processed	-	whole bread	-	-27.1529	1.03331
Vegetable	plant	processed	-	red paprika	-	-12.3749	9.11431
Vegetable	plant	processed	-	red paprika	-	-13.2209	13.1423
Vegetable	plant	processed	-	cumin	-	-21.3809	3.02831
Vegetable	plant	processed	-	curry	-	-13.991	3.476
Vegetable	plant	processed	-	formula	baby	-23.8925	2.547
Vegetable	plant	processed	-	formula	baby	-22.3825	5.252
Vegetable	plant	processed	-	misoshiro	-	-19.058	0.607
Vegetable	plant	processed	-	saffron	-	-16.3029	4.04331
Vegetable	plant	processed	-	sauce	bechamel	-20.4935	3.3285
Vegetable	plant	processed	-	sauce	catchup	-16.078	2.726
Vegetable	plant	processed	-	sauce	catchup	-16.672	3.97
Vegetable	plant	processed	-	sauce	catchup	-16.605	1.478
Vegetable	plant	processed	-	sauce	chinese	-13.2465	3.4905
Vegetable	plant	processed	-	sauce	mustard	-22.181	5.7735
Vegetable	plant	processed	-	sauce	mustard	-19.001	4.4785
Vegetable	plant	processed	-	sauce	mustard	-16.976	5.0825
Vegetable	plant	processed	-	sauce	mustard	-25.4655	4.6245
Vegetable	plant	processed	-	sauce	mustard	-22.4735	5.6955
Vegetable	plant	processed	-	sauce	salad	-27.221	2.8135
Vegetable	plant	processed	-	sauce	salad	-26.509	-
Vegetable	plant	processed	-	sauce	salad	-23.9045	4.7275
Vegetable	plant	processed	-	sauce	salad	-29.793	-1.4405
Vegetable	plant	processed	-	sauce	salad	-29.032	-
Vegetable	plant	processed	-	seasoning	powder	-16.6925	-4.654
Vegetable	plant	processed	-	seasoning	powder	-13.6825	-5.119
Vegetable	plant	processed	-	seasoning	powder	-20.2725	0.6945
Vegetable	plant	processed	-	seasoning	powder	-20.0335	-1.5065
Vegetable	plant	processed	-	seasoning	powder	-19.499	-3.081
Vegetable	plant	processed	-	soup	powder	-23.0323	2.28467
Vegetable	plant	processed	-	soup	powder	-21.7153	-0.0323333
Vegetable	plant	processed	-	soup	powder	-23.3253	1.60767
Vegetable	plant	processed	-	soup	powder	-22.5343	3.98167
Vegetable	plant	processed	-	soup	powder	-17.7233	2.44267
Vegetable	plant	raw	C3	alfafa sprouts	sprouts	-24.985	0.725
Vegetable	plant	raw	C3	basil	-	-29.7529	6.52631
Vegetable	plant	raw	C3	basil	-	-26.319	5.742
Vegetable	plant	raw	C3	basil	-	-26.719	5.442
Vegetable	plant	raw	C3	bell peper	-	-28.336	5.874
Vegetable	plant	raw	C3	bell peper	-	-28.736	5.574
Vegetable	plant	raw	C3	bell peper	-	-28.651	5.237
Vegetable	plant	raw	C3	bell peper	-	-29.051	4.937
Vegetable	plant	raw	C3	black peper	-	-27.114	2.64
Vegetable	plant	raw	C3	black peper	-	-27.514	2.34
Vegetable	plant	raw	C3	broccoli	-	-28.1	10.733
Vegetable	plant	raw	C3	broccoli	-	-28.5	10.433
Vegetable	plant	raw	C3	broccoli	-	-25.997	-0.494
Vegetable	plant	raw	C3	broccoli	-	-26.019	-0.608
Vegetable	plant	raw	C3	broccoli	-	-26.397	-0.794
Vegetable	plant	raw	C3	broccoli	-	-26.419	-0.908
Vegetable	plant	raw	C3	cabbage	-	-25.6289	3.51431
Vegetable	plant	raw	C3	cabbage	-	-25.6549	3.35831
Vegetable	plant	raw	C3	cabbage	-	-23.986	2.046
Vegetable	plant	raw	C3	cabbage	-	-24.31	1.99
Vegetable	plant	raw	C3	cabbage	-	-24.386	1.746
Vegetable	plant	raw	C3	cabbage	-	-24.71	1.69
Vegetable	plant	raw	C3	cabbage	-	-25.628	1.639
Vegetable	plant	raw	C3	cabbage	-	-25.77	1.493
Vegetable	plant	raw	C3	cabbage	-	-26.028	1.339
Vegetable	plant	raw	C3	cabbage	-	-26.017	1.318
Vegetable	plant	raw	C3	cabbage	-	-26.062	1.269
Vegetable	plant	raw	C3	cabbage	-	-26.17	1.193
Vegetable	plant	raw	C3	cabbage	-	-26.417	1.018
Vegetable	plant	raw	C3	cabbage	-	-26.462	0.969
Vegetable	plant	raw	C3	cabbage	-	-26.89	-1.103
Vegetable	plant	raw	C3	cabbage	-	-25.5379	-1.32769
Vegetable	plant	raw	C3	cabbage	-	-27.29	-1.403
Vegetable	plant	raw	C3	cabbage	-	-25.5829	-4.41869
Vegetable	plant	raw	C3	cabbage	cabbage	-25.84	3.85
Vegetable	plant	raw	C3	catalonha	-	-29.38	8.07
Vegetable	plant	raw	C3	cauliflower	-	-26.482	2.219
Vegetable	plant	raw	C3	cauliflower	-	-26.882	1.919
Vegetable	plant	raw	C3	celery	-	-29.9399	4.45131
Vegetable	plant	raw	C3	celery	-	-29.6439	3.56631
Vegetable	plant	raw	C3	chard	-	-27.9729	13.0333
Vegetable	plant	raw	C3	chard	-	-28.0229	3.95931
Vegetable	plant	raw	C3	chard	-	-26.902	1.719
Vegetable	plant	raw	C3	chard	-	-27.302	1.419
Vegetable	plant	raw	C3	chard	-	-26.749	1.161
Vegetable	plant	raw	C3	chard	-	-27.8989	1.09331
Vegetable	plant	raw	C3	chard	-	-27.149	0.861
Vegetable	plant	raw	C3	chard	-	-27.7909	-1.16969
Vegetable	plant	raw	C3	chayote	-	-27.2909	7.67131
Vegetable	plant	raw	C3	chayote	-	-27.8199	6.05431
Vegetable	plant	raw	C3	chayote	-	-26.4689	4.30931
Vegetable	plant	raw	C3	chayote	-	-25.7329	4.10431
Vegetable	plant	raw	C3	chayote	-	-26.1319	3.79731
Vegetable	plant	raw	C3	chayote	-	-27.5589	3.51131
Vegetable	plant	raw	C3	chicoria	-	-29.668	3.523
Vegetable	plant	raw	C3	collard greens	-	-28.915	14.84
Vegetable	plant	raw	C3	collard greens	-	-27.661	9.703
Vegetable	plant	raw	C3	cucumber	-	-26.327	8.794
Vegetable	plant	raw	C3	cucumber	-	-26.727	8.494
Vegetable	plant	raw	C3	eggplant	-	-27.634	10.753
Vegetable	plant	raw	C3	eggplant	-	-28.034	10.453
Vegetable	plant	raw	C3	eggplant	-	-27.662	10.197
Vegetable	plant	raw	C3	eggplant	-	-28.062	9.897
Vegetable	plant	raw	C3	eggplant	-	-26.816	3.012
Vegetable	plant	raw	C3	eggplant	-	-27.216	2.712
Vegetable	plant	raw	C3	endives	-	-23.485	0.89
Vegetable	plant	raw	C3	garlic	-	-26.3059	4.01431
Vegetable	plant	raw	C3	garlic	-	-25.451	0.033
Vegetable	plant	raw	C3	green beans	-	-28.315	4.6
Vegetable	plant	raw	C3	green beans	-	-26.22	4.45
Vegetable	plant	raw	C3	green beans	-	-25.87	3.82
Vegetable	plant	raw	C3	green beans	-	-25.13	0.704
Vegetable	plant	raw	C3	green onion	-	-27.991	2.404
Vegetable	plant	raw	C3	green onion	-	-28.391	2.104
Vegetable	plant	raw	C3	laurel	-	-28.7069	2.92631
Vegetable	plant	raw	C3	leek	-	-27.2759	10.7403
Vegetable	plant	raw	C3	leek	-	-27.3609	3.42331
Vegetable	plant	raw	C3	leek	-	-27.2519	2.66231
Vegetable	plant	raw	C3	leek	-	-27.2379	1.05531
Vegetable	plant	raw	C3	leek	-	-24.906	-0.221
Vegetable	plant	raw	C3	leek	-	-25.306	-0.521
Vegetable	plant	raw	C3	lettuce	-	-28.33	13.85
Vegetable	plant	raw	C3	lettuce	-	-28.7659	11.5273
Vegetable	plant	raw	C3	lettuce	-	-28.16	10.16
Vegetable	plant	raw	C3	lettuce	-	-27.578	9.798
Vegetable	plant	raw	C3	lettuce	-	-27.978	9.498
Vegetable	plant	raw	C3	lettuce	-	-27.645	7.025
Vegetable	plant	raw	C3	lettuce	-	-28.0799	6.31831
Vegetable	plant	raw	C3	lettuce	-	-27.9869	5.58531
Vegetable	plant	raw	C3	lettuce	-	-29.768	5.439
Vegetable	plant	raw	C3	lettuce	-	-30.168	5.139
Vegetable	plant	raw	C3	lettuce	-	-28.5379	3.14131
Vegetable	plant	raw	C3	lettuce	-	-27.97	2
Vegetable	plant	raw	C3	lettuce	-	-29.83	1.62
Vegetable	plant	raw	C3	linseed	-	-28.5379	3.14131
Vegetable	plant	raw	C3	mint	-	-26.68	2.2
Vegetable	plant	raw	C3	onion	-	-25.907	5.366
Vegetable	plant	raw	C3	onion	-	-26.307	5.066
Vegetable	plant	raw	C3	onion	-	-23.488	4.729
Vegetable	plant	raw	C3	onion	-	-25.696	3.961
Vegetable	plant	raw	C3	onion	-	-26.096	3.661
Vegetable	plant	raw	C3	onion	-	-25.942	2.576
Vegetable	plant	raw	C3	onion	-	-26.342	2.276
Vegetable	plant	raw	C3	onion	-	-25.8419	2.08531
Vegetable	plant	raw	C3	onion	-	-25.616	1.513
Vegetable	plant	raw	C3	onion	-	-26.016	1.213
Vegetable	plant	raw	C3	onion	-	-25.2419	-0.152688
Vegetable	plant	raw	C3	oregano	-	-28.5449	9.39431
Vegetable	plant	raw	C3	parseley	-	-28.0359	5.99231
Vegetable	plant	raw	C3	pumpkin	pumpkin	-24.973	4.225
Vegetable	plant	raw	C3	pumpkin	pumpkin	-25.413	4.111
Vegetable	plant	raw	C3	pumpkin	pumpkin	-27.375	3.87
Vegetable	plant	raw	C3	pumpkin	pumpkin	-24.942	3.84
Vegetable	plant	raw	C3	pumpkin	pumpkin	-28.008	3.524
Vegetable	plant	raw	C3	pumpkin	pumpkin	-25.929	3.049
Vegetable	plant	raw	C3	pumpkin	pumpkin	-26.219	2.569
Vegetable	plant	raw	C3	pumpkin	pumpkin	-26.494	2.4825
Vegetable	plant	raw	C3	pumpkin	pumpkin	-27.793	2.2205
Vegetable	plant	raw	C3	pumpkin	pumpkin	-28.589	1.747
Vegetable	plant	raw	C3	pumpkin	pumpkin	-28.285	1.586
Vegetable	plant	raw	C3	pumpkin	pumpkin	-27.519	1.194
Vegetable	plant	raw	C3	radicchio	radicchio	-24.11	6.495
Vegetable	plant	raw	C3	rosemary	-	-30.056	6.819
Vegetable	plant	raw	C3	rosemary	-	-30.456	6.519
Vegetable	plant	raw	C3	rosemary	-	-30.26	6.391
Vegetable	plant	raw	C3	rosemary	-	-30.66	6.091
Vegetable	plant	raw	C3	rosemary	-	-26.2019	3.39331
Vegetable	plant	raw	C3	arugula	-	-29.8439	4.51031
Vegetable	plant	raw	C3	tomato	-	-27.2909	7.51531
Vegetable	plant	raw	C3	tomato	-	-27.2919	7.43031
Vegetable	plant	raw	C3	tomato	-	-26.098	7.4
Vegetable	plant	raw	C3	tomato	-	-27.9469	6.78131
Vegetable	plant	raw	C3	tomato	-	-27.3859	6.76131
Vegetable	plant	raw	C3	tomato	-	-26.8969	6.43331
Vegetable	plant	raw	C3	tomato	-	-27.5819	4.56931
Vegetable	plant	raw	C3	tomato	-	-28.3119	4.42931
Vegetable	plant	raw	C3	tomato	-	-27.4809	4.41631
Vegetable	plant	raw	C3	tomato	-	-26.9949	4.32531
Vegetable	plant	raw	C3	tomato	-	-27.5219	1.85631
Vegetable	plant	raw	C3	tomato	-	-27.745	1.205
Vegetable	plant	raw	C3	tomato	-	-28.5589	1.01531
Vegetable	plant	raw	C3	tomato	-	-28.145	0.905
Vegetable	plant	raw	C3	tomato	tomato	-27.05	12.66
Vegetable	plant	raw	C3	tomato	tomato	-26.92	2.62
Vegetable	plant	raw	C3	tomato	tomato	-27.9	2.52
Vegetable	plant	raw	C3	grape tomato	-	-25.698	7.7
Vegetable	plant	raw	C3	zucchini	-	-25.827	8.406
Vegetable	plant	raw	C3	zucchini	-	-25.922	8.14
Vegetable	plant	raw	C3	zucchini	-	-26.227	8.106
Vegetable	plant	raw	C3	zucchini	-	-26.322	7.84
						-21.437	4.2015
